# Supplementary material for: Systematic identification and characterization of high efficiency Cas9 guide RNAs for therapeutic targeting of ADAR
Source: PLoS One. 2025 Feb 24;20(2):e0317745. doi: 10.1371/journal.pone.0317745 (PMC11849909; doi:10.1371/journal.pone.0317745)
Supplement: S1 Table — (XLSX) [file pone.0317745.s004.xlsx]

## Sheet: Table 1.
Candidate Guide ID	Protospacer	PAM	Coding Sequence Index	Codon Index	Exon	Is in P110 Isoform?	RheMac10/Cyno Reactive	Mouse Reactive	Number of Exact Matches to hg38	Number of 1bp mismatches to hg38	Number of 2bp mismatches to hg38	Number of 3bp mismatches to hg38	Likely Specific	Specific Exon 2	Selected for Testing	Nominated as a Candidate
cg001	TCGCGGGCGCAATGAATCCG	CGG	6	2	ADAR-001 Exon 1	FALSE	FALSE	FALSE	1	0	0	0	TRUE	FALSE	FALSE
cg002	GGGCGCAATGAATCCGCGGC	AGG	10	4	ADAR-001 Exon 1	FALSE	FALSE	FALSE	1	0	0	1	TRUE	FALSE	FALSE
cg003	CCGGCCCGGCTTACCTGCCG	CGG	12	4	ADAR-001 Exon 1	FALSE	TRUE	FALSE	1	0	0	10	TRUE	FALSE	TRUE
cg004	CTGCAGGGGTATTCCCTCAG	CGG	26	9	ADAR-001 Exon 2 (not fully)	FALSE	FALSE	FALSE	1	0	0	10	TRUE	FALSE	FALSE
cg005	ATGGGTGTAGTATCCGCTGA	GGG	28	10	ADAR-001 Exon 2	FALSE	FALSE	FALSE	1	0	1	6	FALSE	FALSE	FALSE
cg006	GATGGGTGTAGTATCCGCTG	AGG	29	10	ADAR-001 Exon 2	FALSE	FALSE	FALSE	1	0	0	5	TRUE	TRUE	TRUE
cg007	TACTACACCCATCCATTTCA	AGG	50	17	ADAR-001 Exon 2	FALSE	FALSE	FALSE	1	0	0	19	TRUE	TRUE	TRUE
cg008	CTCATAGCCTTGAAATGGAT	GGG	46	16	ADAR-001 Exon 2	FALSE	TRUE	FALSE	1	0	0	18	TRUE	TRUE	TRUE
cg009	GCTCATAGCCTTGAAATGGA	TGG	47	16	ADAR-001 Exon 2	FALSE	TRUE	FALSE	1	0	1	25	FALSE	FALSE	TRUE
cg010	CTGTGCTCATAGCCTTGAAA	TGG	51	17	ADAR-001 Exon 2	FALSE	TRUE	FALSE	1	0	1	39	FALSE	FALSE	TRUE
cg011	GCTATGAGCACAGACAGCTC	AGG	72	24	ADAR-001 Exon 2	FALSE	FALSE	FALSE	1	0	1	34	FALSE	FALSE	FALSE
cg012	CAGCTCAGGTACCAGCAGCC	TGG	86	29	ADAR-001 Exon 2	FALSE	FALSE	FALSE	1	1	1	51	FALSE	FALSE	FALSE
cg013	AGCTCAGGTACCAGCAGCCT	GGG	87	29	ADAR-001 Exon 2	FALSE	FALSE	FALSE	1	0	3	56	FALSE	FALSE	FALSE
cg014	AGGTACCAGCAGCCTGGGCC	AGG	92	31	ADAR-001 Exon 2	FALSE	FALSE	FALSE	1	0	3	49	FALSE	FALSE	FALSE
cg015	AAGATCCTGGCCCAGGCTGC	TGG	86	29	ADAR-001 Exon 2	FALSE	TRUE	FALSE	1	0	4	56	FALSE	FALSE	TRUE
cg016	CTGGGGGAAGATCCTGGCCC	AGG	93	31	ADAR-001 Exon 2	FALSE	FALSE	FALSE	1	0	5	52	FALSE	FALSE	FALSE
cg017	AAACTACTGGGGGAAGATCC	TGG	99	33	ADAR-001 Exon 2	FALSE	FALSE	FALSE	1	0	3	21	FALSE	FALSE	FALSE
cg018	CTTAAGCAGGAAACTACTGG	GGG	109	37	ADAR-001 Exon 2	FALSE	FALSE	FALSE	1	0	6	22	FALSE	FALSE	FALSE
cg019	GCTTAAGCAGGAAACTACTG	GGG	110	37	ADAR-001 Exon 2	FALSE	FALSE	FALSE	1	0	0	23	TRUE	TRUE	TRUE
cg020	TGCTTAAGCAGGAAACTACT	GGG	111	37	ADAR-001 Exon 2	FALSE	FALSE	FALSE	1	0	0	30	TRUE	TRUE	TRUE
cg021	TTGCTTAAGCAGGAAACTAC	TGG	112	38	ADAR-001 Exon 2	FALSE	FALSE	FALSE	1	0	1	20	FALSE	FALSE	FALSE
cg022	GAAATTCTATTTGCTTAAGC	AGG	122	41	ADAR-001 Exon 2	FALSE	FALSE	FALSE	1	0	3	45	FALSE	FALSE	FALSE
cg023	TAAGCAAATAGAATTTCTCA	AGG	139	47	ADAR-001 Exon 2	FALSE	FALSE	FALSE	1	0	10	80	FALSE	FALSE	FALSE
cg024	AAGCAAATAGAATTTCTCAA	GGG	140	47	ADAR-001 Exon 2	FALSE	FALSE	FALSE	1	1	11	129	FALSE	FALSE	FALSE
cg025	AGCAAATAGAATTTCTCAAG	GGG	141	47	ADAR-001 Exon 2	FALSE	FALSE	FALSE	1	1	3	65	FALSE	FALSE	FALSE
cg026	GGGGCAGCTCCCAGAAGCAC	CGG	160	54	ADAR-001 Exon 2	FALSE	FALSE	FALSE	1	0	3	57	FALSE	FALSE	FALSE
cg027	CTCCCAGAAGCACCGGTGAT	TGG	167	56	ADAR-001 Exon 2	FALSE	FALSE	FALSE	1	0	0	9	TRUE	TRUE	TRUE
cg028	TTCCAATCACCGGTGCTTCT	GGG	158	53	ADAR-001 Exon 2	FALSE	FALSE	FALSE	1	0	1	12	FALSE	FALSE	FALSE
cg029	TTTCCAATCACCGGTGCTTC	TGG	159	53	ADAR-001 Exon 2	FALSE	FALSE	FALSE	1	0	1	10	FALSE	FALSE	FALSE
cg030	GGTGTCTGCTTTCCAATCAC	CGG	168	56	ADAR-001 Exon 2	FALSE	TRUE	FALSE	1	0	0	29	TRUE	TRUE	TRUE	Yes
cg031	GGGAGGGAAGGTGGCAGTGA	CGG	189	63	ADAR-001 Exon 2	FALSE	FALSE	FALSE	1	0	52	1000	FALSE	FALSE	FALSE
cg032	TCACTGCCACCTTCCCTCCC	AGG	203	68	ADAR-001 Exon 2	FALSE	TRUE	FALSE	1	2	144	1000	FALSE	FALSE	TRUE
cg033	CGGAGTCCTGGGAGGGAAGG	TGG	198	66	ADAR-001 Exon 2	FALSE	FALSE	FALSE	1	0	6	98	FALSE	FALSE	FALSE
cg034	CACCTTCCCTCCCAGGACTC	CGG	210	70	ADAR-001 Exon 2	FALSE	FALSE	FALSE	1	0	4	116	FALSE	FALSE	FALSE
cg035	GGCCGGAGTCCTGGGAGGGA	AGG	201	67	ADAR-001 Exon 2	FALSE	FALSE	FALSE	1	0	6	63	FALSE	FALSE	FALSE
cg036	CCTTGGCCGGAGTCCTGGGA	GGG	205	69	ADAR-001 Exon 2	FALSE	FALSE	FALSE	1	0	1	24	FALSE	FALSE	FALSE
cg037	CCCTCCCAGGACTCCGGCCA	AGG	216	72	ADAR-001 Exon 2	FALSE	FALSE	FALSE	1	0	4	30	FALSE	FALSE	FALSE
cg038	ACCTTGGCCGGAGTCCTGGG	AGG	206	69	ADAR-001 Exon 2	FALSE	FALSE	FALSE	1	0	0	23	TRUE	TRUE	TRUE
cg039	GAAACCTTGGCCGGAGTCCT	GGG	209	70	ADAR-001 Exon 2	FALSE	FALSE	FALSE	1	0	0	14	TRUE	TRUE	TRUE
cg040	GGAAACCTTGGCCGGAGTCC	TGG	210	70	ADAR-001 Exon 2	FALSE	FALSE	FALSE	1	0	1	20	FALSE	FALSE	FALSE
cg041	GTAGTACTGGAAACCTTGGC	CGG	218	73	ADAR-001 Exon 2	FALSE	FALSE	FALSE	1	1	7	113	FALSE	FALSE	FALSE
cg042	GCAAGTAGTACTGGAAACCT	TGG	222	74	ADAR-001 Exon 2	FALSE	FALSE	FALSE	1	0	1	19	FALSE	FALSE	FALSE
cg043	GTACTGGAGGCAAGTAGTAC	TGG	231	77	ADAR-001 Exon 2	FALSE	FALSE	FALSE	1	0	0	32	TRUE	TRUE	TRUE
cg044	CTACTTGCCTCCAGTACCAG	AGG	248	83	ADAR-001 Exon 2	FALSE	FALSE	FALSE	1	0	1	32	FALSE	FALSE	FALSE
cg045	TTGCCTCCAGTACCAGAGGC	AGG	252	84	ADAR-001 Exon 2	FALSE	FALSE	FALSE	1	0	1	24	FALSE	FALSE	FALSE
cg046	TTGCCTGCCTCTGGTACTGG	AGG	244	82	ADAR-001 Exon 2	FALSE	FALSE	FALSE	1	0	2	45	FALSE	FALSE	FALSE
cg047	CACTTGCCTGCCTCTGGTAC	TGG	247	83	ADAR-001 Exon 2	FALSE	FALSE	FALSE	1	0	3	33	FALSE	FALSE	FALSE
cg048	CAGTACCAGAGGCAGGCAAG	TGG	259	87	ADAR-001 Exon 2	FALSE	FALSE	FALSE	1	0	4	57	FALSE	FALSE	FALSE
cg049	GATGTCCACTTGCCTGCCTC	TGG	253	85	ADAR-001 Exon 2	FALSE	FALSE	FALSE	1	0	1	27	FALSE	FALSE	FALSE
cg050	GAGGCAGGCAAGTGGACATC	AGG	267	89	ADAR-001 Exon 2	FALSE	FALSE	FALSE	1	0	4	46	FALSE	FALSE	FALSE
cg051	AGGCAGGCAAGTGGACATCA	GGG	268	90	ADAR-001 Exon 2	FALSE	FALSE	FALSE	1	0	4	45	FALSE	FALSE	FALSE
cg052	GGCAGGCAAGTGGACATCAG	GGG	269	90	ADAR-001 Exon 2	FALSE	FALSE	FALSE	1	0	5	43	FALSE	FALSE	FALSE
cg053	TGGACATCAGGGGTGTCCCC	AGG	279	93	ADAR-001 Exon 2	FALSE	FALSE	FALSE	1	0	1	20	FALSE	FALSE	FALSE
cg054	GGACATCAGGGGTGTCCCCA	GGG	280	94	ADAR-001 Exon 2	FALSE	FALSE	FALSE	1	0	4	32	FALSE	FALSE	FALSE
cg055	GACATCAGGGGTGTCCCCAG	GGG	281	94	ADAR-001 Exon 2	FALSE	FALSE	FALSE	1	0	3	30	FALSE	FALSE	FALSE
cg056	TTCTGAGATGCACGCCCCTG	GGG	284	95	ADAR-001 Exon 2	FALSE	FALSE	FALSE	1	0	1	13	FALSE	FALSE	FALSE
cg057	CTTCTGAGATGCACGCCCCT	GGG	285	95	ADAR-001 Exon 2	FALSE	FALSE	FALSE	1	1	0	11	FALSE	FALSE	FALSE
cg058	ACTTCTGAGATGCACGCCCC	TGG	286	96	ADAR-001 Exon 2	FALSE	FALSE	FALSE	1	1	0	11	FALSE	FALSE	FALSE
cg059	GGGCGTGCATCTCAGAAGTC	AGG	301	101	ADAR-001 Exon 2	FALSE	FALSE	FALSE	1	0	1	8	FALSE	FALSE	FALSE
cg060	GGCGTGCATCTCAGAAGTCA	GGG	302	101	ADAR-001 Exon 2	FALSE	FALSE	FALSE	1	0	0	12	TRUE	TRUE	TRUE
cg061	GCGTGCATCTCAGAAGTCAG	GGG	303	101	ADAR-001 Exon 2	FALSE	FALSE	FALSE	1	1	1	26	FALSE	FALSE	FALSE
cg062	AGAAGTCAGGGGCTCCAGAG	AGG	314	105	ADAR-001 Exon 2	FALSE	FALSE	FALSE	1	0	1	118	FALSE	FALSE	FALSE
cg063	GAAGTCAGGGGCTCCAGAGA	GGG	315	105	ADAR-001 Exon 2	FALSE	TRUE	FALSE	1	0	6	61	FALSE	FALSE	TRUE
cg064	AAGGATGCTGGAACCCTCTC	TGG	317	106	ADAR-001 Exon 2	FALSE	TRUE	FALSE	1	0	0	24	TRUE	TRUE	TRUE
cg065	TTCCAGCATCCTTCACCACG	TGG	338	113	ADAR-001 Exon 2	FALSE	TRUE	FALSE	1	1	0	16	FALSE	FALSE	TRUE	Yes
cg066	TGCCACGTGGTGAAGGATGC	TGG	329	110	ADAR-001 Exon 2	FALSE	TRUE	FALSE	1	0	0	21	TRUE	TRUE	TRUE
cg067	AGCATCCTTCACCACGTGGC	AGG	342	114	ADAR-001 Exon 2	FALSE	TRUE	FALSE	1	0	2	14	FALSE	FALSE	TRUE
cg068	AGACTCCTGCCACGTGGTGA	AGG	336	112	ADAR-001 Exon 2	FALSE	FALSE	FALSE	1	0	1	18	FALSE	FALSE	FALSE
cg069	TGTGGCAGACTCCTGCCACG	TGG	342	114	ADAR-001 Exon 2	FALSE	FALSE	FALSE	1	0	1	20	FALSE	FALSE	FALSE
cg070	GGCAGGAGTCTGCCACAGAG	AGG	359	120	ADAR-001 Exon 2	FALSE	FALSE	FALSE	1	0	5	71	FALSE	FALSE	FALSE
cg071	AGGCAATCAACACCTCTCTG	TGG	360	120	ADAR-001 Exon 2	FALSE	FALSE	FALSE	1	0	0	35	TRUE	TRUE	TRUE
cg072	TTGCCTTTCCTCACATTTCC	AGG	388	130	ADAR-001 Exon 2	FALSE	FALSE	FALSE	1	1	1	71	FALSE	FALSE	FALSE
cg073	GTTCCTGGAAATGTGAGGAA	AGG	380	127	ADAR-001 Exon 2	FALSE	FALSE	FALSE	1	0	1	50	FALSE	FALSE	FALSE
cg074	ACTCAGTTCCTGGAAATGTG	AGG	385	129	ADAR-001 Exon 2	FALSE	FALSE	FALSE	1	0	4	28	FALSE	FALSE	FALSE
cg075	CTTGGTAGATACTCAGTTCC	TGG	395	132	ADAR-001 Exon 2	FALSE	FALSE	FALSE	1	0	1	31	FALSE	FALSE	FALSE
cg076	ACTGAGTATCTACCAAGATC	AGG	412	138	ADAR-001 Exon 2	FALSE	FALSE	FALSE	1	0	2	43	FALSE	FALSE	FALSE
cg077	TCTACCAAGATCAGGAACAA	AGG	420	140	ADAR-001 Exon 2	FALSE	FALSE	FALSE	1	0	7	78	FALSE	FALSE	FALSE
cg078	AGATCCTTTGTTCCTGATCT	TGG	413	138	ADAR-001 Exon 2	FALSE	TRUE	FALSE	1	0	3	67	FALSE	FALSE	TRUE
cg079	ACAAAGGATCTTAAAGTTCC	TGG	436	146	ADAR-001 Exon 2	FALSE	FALSE	FALSE	1	0	4	23	FALSE	FALSE	FALSE
cg080	TTAAAGTTCCTGGAAGAGCT	TGG	446	149	ADAR-001 Exon 2	FALSE	FALSE	FALSE	1	0	3	41	FALSE	FALSE	FALSE
cg081	TAAAGTTCCTGGAAGAGCTT	GGG	447	149	ADAR-001 Exon 2	FALSE	FALSE	FALSE	1	0	3	53	FALSE	FALSE	FALSE
cg082	AAAGTTCCTGGAAGAGCTTG	GGG	448	150	ADAR-001 Exon 2	FALSE	FALSE	FALSE	1	0	5	52	FALSE	FALSE	FALSE
cg083	TTCCTGGAAGAGCTTGGGGA	AGG	452	151	ADAR-001 Exon 2	FALSE	FALSE	FALSE	1	0	5	82	FALSE	FALSE	FALSE
cg084	TCCTGGAAGAGCTTGGGGAA	GGG	453	151	ADAR-001 Exon 2	FALSE	FALSE	FALSE	1	0	3	102	FALSE	FALSE	FALSE
cg085	TCCCTTCCCCAAGCTCTTCC	AGG	443	148	ADAR-001 Exon 2	FALSE	FALSE	FALSE	1	0	8	100	FALSE	FALSE	FALSE
cg086	GGAAGAGCTTGGGGAAGGGA	AGG	457	153	ADAR-001 Exon 2	FALSE	TRUE	FALSE	1	1	30	275	FALSE	FALSE	TRUE
cg087	AGACAGATCATGTGCTGTGG	TGG	469	157	ADAR-001 Exon 2	FALSE	FALSE	FALSE	1	0	4	28	FALSE	FALSE	FALSE
cg088	ACCACAGCACATGATCTGTC	TGG	482	161	ADAR-001 Exon 2	FALSE	FALSE	FALSE	1	0	2	24	FALSE	FALSE	FALSE
cg089	CCCAGACAGATCATGTGCTG	TGG	472	158	ADAR-001 Exon 2	FALSE	FALSE	FALSE	1	0	3	26	FALSE	FALSE	FALSE
cg090	CCACAGCACATGATCTGTCT	GGG	483	161	ADAR-001 Exon 2	FALSE	FALSE	FALSE	1	0	2	27	FALSE	FALSE	FALSE
cg091	CATGATCTGTCTGGGAAACT	TGG	491	164	ADAR-001 Exon 2	FALSE	FALSE	FALSE	1	0	0	48	TRUE	TRUE	TRUE
cg092	ATGATCTGTCTGGGAAACTT	GGG	492	164	ADAR-001 Exon 2	FALSE	FALSE	FALSE	1	0	1	35	FALSE	FALSE	FALSE
cg093	ACTCGATTGATTTCTTTCTT	CGG	507	169	ADAR-001 Exon 2	FALSE	FALSE	FALSE	1	0	1	48	FALSE	FALSE	FALSE
cg094	CAATCGAGTTTTATACTCCC	TGG	532	178	ADAR-001 Exon 2	FALSE	TRUE	FALSE	1	0	0	9	TRUE	TRUE	TRUE	Yes
cg095	TTTATACTCCCTGGCAAAGA	AGG	541	181	ADAR-001 Exon 2	FALSE	TRUE	FALSE	1	0	0	38	TRUE	TRUE	TRUE
cg096	TTATACTCCCTGGCAAAGAA	GGG	542	181	ADAR-001 Exon 2	FALSE	TRUE	FALSE	1	0	2	42	FALSE	FALSE	TRUE	Yes
cg097	TAGCTTGCCCTTCTTTGCCA	GGG	538	180	ADAR-001 Exon 2	FALSE	TRUE	FALSE	1	0	2	28	FALSE	FALSE	TRUE
cg098	GTAGCTTGCCCTTCTTTGCC	AGG	539	180	ADAR-001 Exon 2	FALSE	TRUE	FALSE	1	0	0	21	TRUE	TRUE	TRUE
cg099	GAAGGGCAAGCTACAGAAAG	AGG	559	187	ADAR-001 Exon 2	FALSE	TRUE	FALSE	1	0	2	72	FALSE	FALSE	TRUE
cg100	GGCAAGCTACAGAAAGAGGC	AGG	563	188	ADAR-001 Exon 2	FALSE	TRUE	FALSE	1	0	1	66	FALSE	FALSE	TRUE
cg101	AGGCAGGAACACCCCCTTTG	TGG	579	193	ADAR-001 Exon 2	FALSE	TRUE	FALSE	1	0	3	27	FALSE	FALSE	TRUE
cg102	ACCCCCTTTGTGGAAAATCG	CGG	589	197	ADAR-001 Exon 2	FALSE	TRUE	FALSE	1	0	2	3	FALSE	FALSE	TRUE
cg103	ACCGCGATTTTCCACAAAGG	GGG	579	193	ADAR-001 Exon 2	FALSE	TRUE	FALSE	1	0	0	3	TRUE	TRUE	TRUE
cg104	GACCGCGATTTTCCACAAAG	GGG	580	194	ADAR-001 Exon 2	FALSE	TRUE	FALSE	1	0	0	3	TRUE	TRUE	TRUE
cg105	AGACCGCGATTTTCCACAAA	GGG	581	194	ADAR-001 Exon 2	FALSE	TRUE	FALSE	1	0	0	9	TRUE	TRUE	TRUE
cg106	GAGACCGCGATTTTCCACAA	AGG	582	194	ADAR-001 Exon 2	FALSE	TRUE	FALSE	1	0	0	2	TRUE	TRUE	TRUE
cg107	GAAAATCGCGGTCTCCACTC	AGG	601	201	ADAR-001 Exon 2	FALSE	TRUE	FALSE	1	0	0	1	TRUE	TRUE	TRUE
cg108	TCGCGGTCTCCACTCAGGCT	TGG	606	202	ADAR-001 Exon 2	FALSE	TRUE	FALSE	1	0	0	12	TRUE	TRUE	TRUE
cg109	GTGCTGGTTCCAAGCCTGAG	TGG	604	202	ADAR-001 Exon 2	FALSE	TRUE	FALSE	1	0	2	45	FALSE	FALSE	TRUE
cg110	CAGGCTTGGAACCAGCACAG	CGG	767	256	ADAR-001 Exon 2	FALSE	TRUE	FALSE	2	0	2	44	FALSE	FALSE	TRUE
cg111	TTGGAACCAGCACAGCGGAG	TGG	625	209	ADAR-001 Exon 2	FALSE	TRUE	FALSE	2	0	1	25	FALSE	FALSE	TRUE
cg112	GTCTTACCACTCCGCTGTGC	TGG	620	207	ADAR-001 Exon 2	FALSE	TRUE	FALSE	2	0	0	4	FALSE	FALSE	TRUE
cg113	AGCGGAGTGGTAAGACCAGA	CGG	638	213	ADAR-001 Exon 2	FALSE	TRUE	FALSE	2	0	2	14	FALSE	FALSE	TRUE	Yes
cg114	AGACCAGACGGTCATAGCCA	AGG	650	217	ADAR-001 Exon 2	FALSE	TRUE	FALSE	1	1	2	9	FALSE	FALSE	TRUE
cg115	GCTCCTTGGCTATGACCGTC	TGG	642	214	ADAR-001 Exon 2	FALSE	TRUE	FALSE	1	0	1	7	FALSE	FALSE	TRUE
cg116	GGTCTGAGTTTGGGGCTCCT	TGG	656	219	ADAR-001 Exon 2	FALSE	TRUE	FALSE	1	2	3	46	FALSE	FALSE	TRUE
cg117	CAAACTCGGGTCTGAGTTTG	GGG	664	222	ADAR-001 Exon 2	FALSE	FALSE	FALSE	1	0	2	18	FALSE	FALSE	FALSE
cg118	CCAAACTCGGGTCTGAGTTT	GGG	665	222	ADAR-001 Exon 2	FALSE	FALSE	FALSE	1	0	2	17	FALSE	FALSE	FALSE
cg119	CCCAAACTCAGACCCGAGTT	TGG	676	226	ADAR-001 Exon 2	FALSE	FALSE	FALSE	1	0	1	13	FALSE	FALSE	FALSE
cg120	TCCAAACTCGGGTCTGAGTT	TGG	666	222	ADAR-001 Exon 2	FALSE	FALSE	FALSE	1	0	1	19	FALSE	FALSE	FALSE
cg121	CTCAGACCCGAGTTTGGAAC	CGG	682	228	ADAR-001 Exon 2	FALSE	FALSE	FALSE	1	0	3	8	FALSE	FALSE	FALSE
cg122	TGTCTTCCGGTTCCAAACTC	GGG	677	226	ADAR-001 Exon 2	FALSE	FALSE	FALSE	1	0	2	16	FALSE	FALSE	FALSE
cg123	CTGTCTTCCGGTTCCAAACT	CGG	678	226	ADAR-001 Exon 2	FALSE	FALSE	FALSE	1	0	3	18	FALSE	FALSE	FALSE
cg124	GATGTGGAGTTTCTGTCTTC	CGG	690	230	ADAR-001 Exon 2	FALSE	FALSE	FALSE	1	1	2	60	FALSE	FALSE	FALSE
cg125	AAGATCTTCTGAGACAGATG	TGG	706	236	ADAR-001 Exon 2	FALSE	TRUE	FALSE	1	0	7	51	FALSE	FALSE	TRUE
cg126	TGAGCTGAGACTGCAATAAA	AGG	735	245	ADAR-001 Exon 2	FALSE	FALSE	FALSE	1	0	4	55	FALSE	FALSE	FALSE
cg127	TTTTATTGCAGTCTCAGCTC	AGG	748	250	ADAR-001 Exon 2	FALSE	FALSE	FALSE	1	0	6	33	FALSE	FALSE	FALSE
cg128	TTGCAGTCTCAGCTCAGGCT	TGG	753	251	ADAR-001 Exon 2	FALSE	FALSE	FALSE	1	0	8	67	FALSE	FALSE	FALSE
cg129	CAGGCTTGGAACCAGCACAG	CGG	620	207	ADAR-001 Exon 2	FALSE	TRUE	FALSE	2	0	2	44	FALSE	FALSE	TRUE
cg130	TTGGAACCAGCACAGCGGAG	TGG	772	258	ADAR-001 Exon 2	FALSE	TRUE	FALSE	2	0	1	25	FALSE	FALSE	TRUE
cg131	GTCTTACCACTCCGCTGTGC	TGG	767	256	ADAR-001 Exon 2	FALSE	TRUE	FALSE	2	0	0	4	FALSE	FALSE	TRUE
cg132	AGACCAGACAGTCATAGCCA	AGG	797	266	ADAR-001 Exon 2	FALSE	FALSE	FALSE	1	1	0	28	FALSE	FALSE	FALSE
cg133	GATCCTTGGCTATGACTGTC	TGG	789	263	ADAR-001 Exon 2	FALSE	FALSE	FALSE	1	0	1	16	FALSE	FALSE	FALSE
cg134	GGTCTGAGTTTGGGGATCCT	TGG	803	268	ADAR-001 Exon 2	FALSE	FALSE	FALSE	1	1	3	38	FALSE	FALSE	FALSE
cg135	GGATCCCCAAACTCAGACCC	AGG	818	273	ADAR-001 Exon 2	FALSE	FALSE	FALSE	1	1	1	28	FALSE	FALSE	FALSE
cg136	CAAACCTGGGTCTGAGTTTG	GGG	811	271	ADAR-001 Exon 2	FALSE	FALSE	FALSE	1	0	4	40	FALSE	FALSE	FALSE
cg137	CCCAAACTCAGACCCAGGTT	TGG	823	275	ADAR-001 Exon 2	FALSE	FALSE	FALSE	1	0	4	52	FALSE	FALSE	FALSE
cg138	CCAAACCTGGGTCTGAGTTT	GGG	812	271	ADAR-001 Exon 2	FALSE	FALSE	FALSE	1	0	3	51	FALSE	FALSE	FALSE
cg139	TCCAAACCTGGGTCTGAGTT	TGG	813	271	ADAR-001 Exon 2	FALSE	FALSE	FALSE	1	1	2	37	FALSE	FALSE	FALSE
cg140	TGTCTTCAGGTTCCAAACCT	GGG	824	275	ADAR-001 Exon 2	FALSE	FALSE	FALSE	1	0	1	43	FALSE	FALSE	FALSE
cg141	CTGTCTTCAGGTTCCAAACC	TGG	825	275	ADAR-001 Exon 2	FALSE	FALSE	FALSE	1	0	1	36	FALSE	FALSE	FALSE
cg142	GATGTGGAGTTGCTGTCTTC	AGG	837	279	ADAR-001 Exon 2	FALSE	FALSE	FALSE	1	2	2	25	FALSE	FALSE	FALSE
cg143	CAGCAACTCCACATCTGCCT	TGG	856	286	ADAR-001 Exon 2	FALSE	FALSE	FALSE	1	0	3	46	FALSE	FALSE	FALSE
cg144	AGGATCTTCCAAGGCAGATG	TGG	853	285	ADAR-001 Exon 2	FALSE	TRUE	FALSE	1	0	3	68	FALSE	FALSE	TRUE
cg145	AAACTCAAGAGGATCTTCCA	AGG	862	288	ADAR-001 Exon 2	FALSE	TRUE	FALSE	1	0	2	44	FALSE	FALSE	TRUE	Yes
cg146	TCCTCTTGAGTTTTTAGACA	TGG	883	295	ADAR-001 Exon 2	FALSE	FALSE	FALSE	1	0	1	70	FALSE	FALSE	FALSE
cg147	GCCATGTCTAAAAACTCAAG	AGG	873	291	ADAR-001 Exon 2	FALSE	FALSE	FALSE	1	0	0	28	TRUE	TRUE	TRUE
cg148	TTTAGACATGGCCGAGATCA	AGG	895	299	ADAR-001 Exon 2	TRUE	FALSE	FALSE	1	0	0	16	TRUE	TRUE	TRUE
cg149	GCAGATTTTCTCCTTGATCT	CGG	895	299	ADAR-001 Exon 2	TRUE	FALSE	FALSE	1	1	2	45	FALSE	FALSE	FALSE
cg150	TGACTCCTCTGCCCTGAATT	TGG	949	317	ADAR-001 Exon 2	TRUE	TRUE	FALSE	1	0	1	22	FALSE	FALSE	TRUE
cg151	TTTAGCCAAATTCAGGGCAG	AGG	943	315	ADAR-001 Exon 2	TRUE	TRUE	FALSE	1	0	3	35	FALSE	FALSE	TRUE
cg152	AATATTTTTAGCCAAATTCA	GGG	949	317	ADAR-001 Exon 2	TRUE	TRUE	FALSE	1	2	8	152	FALSE	FALSE	TRUE
cg153	CAATATTTTTAGCCAAATTC	AGG	950	317	ADAR-001 Exon 2	TRUE	TRUE	FALSE	1	0	6	61	FALSE	FALSE	TRUE
cg154	CTGAATTTGGCTAAAAATAT	TGG	962	321	ADAR-001 Exon 2	TRUE	TRUE	FALSE	1	0	2	61	FALSE	FALSE	TRUE
cg155	TAAAAATATTGGCCTTACCA	AGG	973	325	ADAR-001 Exon 2	TRUE	FALSE	FALSE	1	0	2	54	FALSE	FALSE	FALSE
cg156	TTATATCTCGGGCCTTGGTA	AGG	974	325	ADAR-001 Exon 2	TRUE	FALSE	FALSE	1	0	0	7	TRUE	TRUE	TRUE	Yes
cg157	AGCATTTATATCTCGGGCCT	TGG	979	327	ADAR-001 Exon 2	TRUE	FALSE	FALSE	1	0	0	10	TRUE	TRUE	TRUE
cg158	TAGCACAGCATTTATATCTC	GGG	985	329	ADAR-001 Exon 2	TRUE	FALSE	FALSE	1	0	0	29	TRUE	TRUE	TRUE
cg159	TTAGCACAGCATTTATATCT	CGG	986	329	ADAR-001 Exon 2	TRUE	FALSE	FALSE	1	0	1	43	FALSE	FALSE	FALSE
cg160	AAATGCTGTGCTAATTGACA	TGG	1006	336	ADAR-001 Exon 2	TRUE	FALSE	FALSE	1	0	2	50	FALSE	FALSE	FALSE
cg161	CTGTGCTAATTGACATGGAA	AGG	1011	337	ADAR-001 Exon 2	TRUE	FALSE	FALSE	1	1	2	30	FALSE	FALSE	FALSE
cg162	GCTAATTGACATGGAAAGGC	AGG	1015	339	ADAR-001 Exon 2	TRUE	TRUE	FALSE	1	0	3	16	FALSE	FALSE	TRUE
cg163	CTAATTGACATGGAAAGGCA	GGG	1016	339	ADAR-001 Exon 2	TRUE	TRUE	FALSE	1	1	6	57	FALSE	FALSE	TRUE
cg164	TAATTGACATGGAAAGGCAG	GGG	1017	339	ADAR-001 Exon 2	TRUE	TRUE	FALSE	1	0	6	90	FALSE	FALSE	TRUE
cg165	AATTGACATGGAAAGGCAGG	GGG	1018	340	ADAR-001 Exon 2	TRUE	TRUE	FALSE	1	0	5	71	FALSE	FALSE	TRUE
cg166	CAGGGGGATGTCTATAGACA	AGG	1034	345	ADAR-001 Exon 2	TRUE	TRUE	FALSE	1	0	0	16	TRUE	TRUE	TRUE
cg167	AGGGGGATGTCTATAGACAA	GGG	1035	345	ADAR-001 Exon 2	TRUE	TRUE	FALSE	1	0	0	15	TRUE	TRUE	TRUE
cg168	AAGGGACAACCCCTCCCATA	TGG	1053	351	ADAR-001 Exon 2	TRUE	TRUE	FALSE	1	0	2	15	FALSE	FALSE	TRUE
cg169	TGTCAAATGCCATATGGGAG	GGG	1051	351	ADAR-001 Exon 2	TRUE	TRUE	FALSE	1	0	0	29	TRUE	TRUE	TRUE
cg170	CTGTCAAATGCCATATGGGA	GGG	1052	351	ADAR-001 Exon 2	TRUE	TRUE	FALSE	1	0	1	19	FALSE	FALSE	TRUE
cg171	TCTGTCAAATGCCATATGGG	AGG	1053	351	ADAR-001 Exon 2	TRUE	TRUE	FALSE	1	0	2	26	FALSE	FALSE	TRUE
cg172	TTGTCTGTCAAATGCCATAT	GGG	1056	352	ADAR-001 Exon 2	TRUE	TRUE	FALSE	1	0	1	36	FALSE	FALSE	TRUE
cg173	CTTGTCTGTCAAATGCCATA	TGG	1057	353	ADAR-001 Exon 2	TRUE	TRUE	FALSE	1	0	3	28	FALSE	FALSE	TRUE
cg174	TGACAGACAAGAAGCGAGAG	AGG	1080	360	ADAR-001 Exon 2	TRUE	TRUE	FALSE	1	0	4	46	FALSE	FALSE	TRUE	Yes
cg175	ATTGCAGCTGGAGCGGTTTC	AGG	1122	374	ADAR-001 Exon 2	TRUE	TRUE	FALSE	1	0	1	10	FALSE	FALSE	TRUE
cg176	CTCAGGGATTGCAGCTGGAG	CGG	1129	377	ADAR-001 Exon 2	TRUE	TRUE	FALSE	1	0	2	78	FALSE	FALSE	TRUE
cg177	TTGGTCTCAGGGATTGCAGC	TGG	1134	378	ADAR-001 Exon 2	TRUE	TRUE	FALSE	1	0	3	15	FALSE	FALSE	TRUE
cg178	CTGCGTTTCTTTTGGTCTCA	GGG	1145	382	ADAR-001 Exon 2	TRUE	FALSE	FALSE	1	0	3	23	FALSE	FALSE	FALSE
cg179	TCTGCGTTTCTTTTGGTCTC	AGG	1146	382	ADAR-001 Exon 2	TRUE	FALSE	FALSE	1	0	1	41	FALSE	FALSE	FALSE
cg180	GAGGAACTCTGCGTTTCTTT	TGG	1153	385	ADAR-001 Exon 2	TRUE	FALSE	FALSE	1	0	1	18	FALSE	FALSE	FALSE
cg181	ATGTGGGTATATTACAGGTG	AGG	1172	391	ADAR-001 Exon 2	TRUE	TRUE	FALSE	1	0	2	30	FALSE	FALSE	TRUE
cg182	ATTTGATGTGGGTATATTAC	AGG	1177	393	ADAR-001 Exon 2	TRUE	TRUE	FALSE	1	0	1	39	FALSE	FALSE	TRUE
cg183	TTATTTGAGGCATTTGATGT	GGG	1188	396	ADAR-001 Exon 2	TRUE	TRUE	FALSE	1	0	4	58	FALSE	FALSE	TRUE
cg184	GTTATTTGAGGCATTTGATG	TGG	1189	397	ADAR-001 Exon 2	TRUE	TRUE	FALSE	1	0	2	34	FALSE	FALSE	TRUE
cg185	ATCAAATGCCTCAAATAACA	TGG	1204	402	ADAR-001 Exon 2	TRUE	FALSE	FALSE	1	0	4	77	FALSE	FALSE	FALSE
cg186	TGTGGTTACCATGTTATTTG	AGG	1201	401	ADAR-001 Exon 2	TRUE	FALSE	FALSE	1	0	2	41	FALSE	FALSE	FALSE
cg187	CATGGTAACCACAGAAAAAG	TGG	1222	408	ADAR-001 Exon 2	TRUE	FALSE	FALSE	1	2	10	95	FALSE	FALSE	FALSE
cg188	ACCACAGAAAAAGTGGAGAA	TGG	1229	410	ADAR-001 Exon 2	TRUE	FALSE	FALSE	1	2	8	133	FALSE	FALSE	FALSE
cg189	CCACAGAAAAAGTGGAGAAT	GGG	1230	410	ADAR-001 Exon 2	TRUE	FALSE	FALSE	1	0	3	71	FALSE	FALSE	FALSE
cg190	CCCATTCTCCACTTTTTCTG	TGG	1219	407	ADAR-001 Exon 2	TRUE	FALSE	FALSE	1	0	3	77	FALSE	FALSE	FALSE
cg191	AGAAAAAGTGGAGAATGGGC	AGG	1234	412	ADAR-001 Exon 2	TRUE	FALSE	FALSE	1	0	7	158	FALSE	FALSE	FALSE
cg192	CTGTTTTCTAACTTTATGAC	AGG	1248	416	ADAR-001 Exon 2	TRUE	TRUE	FALSE	1	0	4	47	FALSE	FALSE	TRUE
cg193	CTGTCATAAAGTTAGAAAAC	AGG	1260	420	ADAR-001 Exon 2	TRUE	FALSE	FALSE	1	1	6	50	FALSE	FALSE	FALSE
cg194	AAAGTTAGAAAACAGGCAAG	AGG	1267	423	ADAR-001 Exon 2	TRUE	FALSE	FALSE	1	1	7	114	FALSE	FALSE	FALSE
cg195	CAGTCTTGCTGGTTCTGGTC	TGG	1279	427	ADAR-001 Exon 2	TRUE	FALSE	FALSE	1	0	0	29	TRUE	TRUE	TRUE
cg196	GGTTTCAGTCTTGCTGGTTC	TGG	1284	428	ADAR-001 Exon 2	TRUE	FALSE	FALSE	1	0	1	18	FALSE	FALSE	FALSE
cg197	ACAGGTGGTTTCAGTCTTGC	TGG	1290	430	ADAR-001 Exon 2	TRUE	FALSE	FALSE	1	0	0	29	TRUE	TRUE	TRUE
cg198	AAACCACCTGTTCATTACAA	TGG	1313	438	ADAR-001 Exon 2	TRUE	FALSE	FALSE	1	0	7	118	FALSE	FALSE	FALSE
cg199	GGGCCATTGTAATGAACAGG	TGG	1305	435	ADAR-001 Exon 2	TRUE	FALSE	FALSE	1	0	3	23	FALSE	FALSE	FALSE
cg200	GAGGGGCCATTGTAATGAAC	AGG	1308	436	ADAR-001 Exon 2	TRUE	FALSE	FALSE	1	0	3	14	FALSE	FALSE	FALSE
cg201	TACAATGGCCCCTCAAAAGC	AGG	1328	443	ADAR-001 Exon 2	TRUE	FALSE	FALSE	1	0	0	13	TRUE	TRUE	TRUE
cg202	ACAATGGCCCCTCAAAAGCA	GGG	1329	443	ADAR-001 Exon 2	TRUE	TRUE	FALSE	1	0	0	38	TRUE	TRUE	TRUE	Yes
cg203	CAACATACCCTGCTTTTGAG	GGG	1325	442	ADAR-001 Exon 2	TRUE	TRUE	FALSE	1	0	1	19	FALSE	FALSE	TRUE
cg204	TCAACATACCCTGCTTTTGA	GGG	1326	442	ADAR-001 Exon 2	TRUE	TRUE	FALSE	1	0	2	17	FALSE	FALSE	TRUE
cg205	GTCAACATACCCTGCTTTTG	AGG	1327	443	ADAR-001 Exon 2	TRUE	TRUE	FALSE	1	0	0	24	TRUE	TRUE	TRUE
cg206	GGGTATGTTGACTTTGAAAA	TGG	1349	450	ADAR-001 Exon 2	TRUE	TRUE	FALSE	1	0	3	45	FALSE	FALSE	TRUE
cg207	TTGACTTTGAAAATGGCCAG	TGG	1356	452	ADAR-001 Exon 2	TRUE	TRUE	FALSE	1	0	5	60	FALSE	FALSE	TRUE
cg208	TGACTTTGAAAATGGCCAGT	GGG	1357	453	ADAR-001 Exon 2	TRUE	TRUE	FALSE	1	0	1	64	FALSE	FALSE	TRUE
cg209	GGATGTCATCTGTGGCCCAC	TGG	1361	454	ADAR-001 Exon 2	TRUE	TRUE	TRUE	1	0	1	21	FALSE	FALSE	TRUE
cg210	GTCATCTGGGATGTCATCTG	TGG	1369	457	ADAR-001 Exon 2	TRUE	TRUE	FALSE	1	0	4	31	FALSE	FALSE	TRUE
cg211	GGATACTATTCAAGTCATCT	GGG	1382	461	ADAR-001 Exon 2	TRUE	TRUE	FALSE	1	0	7	26	FALSE	FALSE	TRUE
cg212	CGGATACTATTCAAGTCATC	TGG	1383	461	ADAR-001 Exon 2	TRUE	TRUE	FALSE	1	0	0	7	TRUE	TRUE	TRUE
cg213	AATAGTATCCGCGCAGCACC	AGG	1406	469	ADAR-001 Exon 2	TRUE	TRUE	FALSE	1	0	0	2	TRUE	TRUE	TRUE
cg214	GAAACTCACCTGGTGCTGCG	CGG	1403	468	ADAR-001 Exon 2	TRUE	TRUE	FALSE	1	0	5	18	FALSE	FALSE	TRUE	Yes
cg215	ATGATGGCTCGAAACTCACC	TGG	1413	471	ADAR-001 Exon 2	TRUE	TRUE	TRUE	1	0	0	5	TRUE	TRUE	TRUE
cg216	AGGTGAGTTTCGAGCCATCA	TGG	1426	476	ADAR-001 Exon 2	TRUE	TRUE	TRUE	1	0	1	8	FALSE	FALSE	TRUE
cg217	GAAGGAGGGCATCTCCATGA	TGG	1429	477	ADAR-001 Exon 2	TRUE	TRUE	TRUE	1	0	0	41	TRUE	TRUE	TRUE
cg218	ATGCCCTCCTTCTACAGTCA	TGG	1451	484	ADAR-001 Exon 2	TRUE	TRUE	FALSE	1	0	3	25	FALSE	FALSE	TRUE
cg219	AAGCCATGACTGTAGAAGGA	GGG	1443	481	ADAR-001 Exon 2	TRUE	TRUE	FALSE	1	0	2	28	FALSE	FALSE	TRUE
cg220	CAAGCCATGACTGTAGAAGG	AGG	1444	482	ADAR-001 Exon 2	TRUE	TRUE	FALSE	1	0	2	33	FALSE	FALSE	TRUE
cg221	TGGCAAGCCATGACTGTAGA	AGG	1447	483	ADAR-001 Exon 2	TRUE	TRUE	FALSE	1	0	0	19	TRUE	TRUE	TRUE
cg222	TCTACAGTCATGGCTTGCCA	CGG	1461	487	ADAR-001 Exon 2	TRUE	TRUE	FALSE	1	0	1	14	FALSE	FALSE	TRUE
cg223	TTCTTGTAGGGTGAACACCG	TGG	1467	489	ADAR-001 Exon 2	TRUE	TRUE	TRUE	1	0	0	10	TRUE	TRUE	TRUE	Yes
cg224	CACTCTGTCAGTTTCTTGTA	GGG	1479	493	ADAR-001 Exon 2	TRUE	TRUE	FALSE	1	0	6	89	FALSE	FALSE	TRUE
cg225	GCACTCTGTCAGTTTCTTGT	AGG	1480	494	ADAR-001 Exon 2	TRUE	TRUE	FALSE	1	0	3	27	FALSE	FALSE	TRUE
cg226	CGCTGATGGGGTTCTTCAGC	TGG	1502	501	ADAR-001 Exon 2	TRUE	TRUE	FALSE	1	0	0	4	TRUE	TRUE	TRUE
cg227	CAGCTGAAGAACCCCATCAG	CGG	1514	505	ADAR-001 Exon 2	TRUE	TRUE	FALSE	1	0	3	26	FALSE	FALSE	TRUE
cg228	AGCTGAAGAACCCCATCAGC	GGG	1515	505	ADAR-001 Exon 2	TRUE	TRUE	FALSE	1	0	4	34	FALSE	FALSE	TRUE
cg229	ATTCTAACAGCCCGCTGATG	GGG	1514	505	ADAR-001 Exon 2	TRUE	TRUE	FALSE	1	0	0	7	TRUE	TRUE	TRUE
cg230	TATTCTAACAGCCCGCTGAT	GGG	1515	505	ADAR-001 Exon 2	TRUE	TRUE	FALSE	1	0	0	7	TRUE	TRUE	TRUE
cg231	ATATTCTAACAGCCCGCTGA	TGG	1516	506	ADAR-001 Exon 2	TRUE	TRUE	FALSE	1	0	0	6	TRUE	TRUE	TRUE
cg232	ACAGGTTTGACTAGCGAACT	GGG	1540	514	ADAR-001 Exon 2	TRUE	TRUE	FALSE	1	0	1	13	FALSE	FALSE	TRUE
cg233	CACAGGTTTGACTAGCGAAC	TGG	1541	514	ADAR-001 Exon 2	TRUE	TRUE	FALSE	1	0	0	5	TRUE	TRUE	TRUE
cg234	CTCTATCATGTTGAACTCAC	AGG	1558	520	ADAR-001 Exon 2	TRUE	TRUE	FALSE	1	0	1	18	FALSE	FALSE	TRUE
cg235	TTCAACATGATAGAGCAGAG	TGG	1577	526	ADAR-001 Exon 2	TRUE	TRUE	FALSE	1	0	1	51	FALSE	FALSE	TRUE
cg236	GTGGACCACCCCATGAACCT	CGG	1596	532	ADAR-001 Exon 2	TRUE	TRUE	FALSE	1	1	0	15	FALSE	FALSE	TRUE
cg237	TCTTACCGAGGTTCATGGGG	TGG	1590	530	ADAR-001 Exon 2	TRUE	TRUE	FALSE	1	0	0	15	TRUE	TRUE	TRUE
cg238	GTCTCTTACCGAGGTTCATG	GGG	1593	531	ADAR-001 Exon 2	TRUE	TRUE	FALSE	1	0	0	5	TRUE	TRUE	TRUE
cg239	GGTCTCTTACCGAGGTTCAT	GGG	1594	532	ADAR-001 Exon 2	TRUE	TRUE	FALSE	1	0	0	4	TRUE	TRUE	TRUE
cg240	TGGTCTCTTACCGAGGTTCA	TGG	1595	532	ADAR-001 Exon 2	TRUE	TRUE	FALSE	1	0	0	6	TRUE	TRUE	TRUE
cg241	TCCGTCAAGATTTAAATTCC	AGG	1609	537	ADAR-001 Exon 3	TRUE	TRUE	FALSE	1	0	0	28	TRUE	FALSE	TRUE
cg242	AAATTCCAGGTTGTCATCAA	TGG	1622	541	ADAR-001 Exon 3	TRUE	TRUE	TRUE	1	0	1	47	FALSE	FALSE	TRUE	Yes
cg243	CTCGGCCATTGATGACAACC	TGG	1616	539	ADAR-001 Exon 3	TRUE	TRUE	FALSE	1	0	0	2	TRUE	FALSE	TRUE
cg244	CTTCAGCTGGGGGAAACTCT	CGG	1634	545	ADAR-001 Exon 3	TRUE	TRUE	FALSE	1	0	1	38	FALSE	FALSE	TRUE
cg245	GAGTTTCCCCCAGCTGAAGC	TGG	1649	550	ADAR-001 Exon 3	TRUE	TRUE	FALSE	1	0	2	27	FALSE	FALSE	TRUE
cg246	TTGCTTCCAGCTTCAGCTGG	GGG	1644	548	ADAR-001 Exon 3	TRUE	TRUE	FALSE	1	0	7	54	FALSE	FALSE	TRUE
cg247	CTTGCTTCCAGCTTCAGCTG	GGG	1645	549	ADAR-001 Exon 3	TRUE	TRUE	FALSE	1	0	6	69	FALSE	FALSE	TRUE
cg248	TCTTGCTTCCAGCTTCAGCT	GGG	1646	549	ADAR-001 Exon 3	TRUE	TRUE	FALSE	1	0	2	70	FALSE	FALSE	TRUE
cg249	TTCTTGCTTCCAGCTTCAGC	TGG	1647	549	ADAR-001 Exon 3	TRUE	TRUE	FALSE	1	0	4	59	FALSE	FALSE	TRUE
cg250	TGAAGCTGGAAGCAAGAAAG	TGG	1663	555	ADAR-001 Exon 3	TRUE	TRUE	FALSE	1	3	10	101	FALSE	FALSE	TRUE
cg251	AAGCAAGAAAGTGGCCAAGC	AGG	1672	558	ADAR-001 Exon 3	TRUE	TRUE	FALSE	1	1	12	148	FALSE	FALSE	TRUE
cg252	TTTCATAGCTGCATCCTGCT	TGG	1675	559	ADAR-001 Exon 3	TRUE	TRUE	FALSE	1	0	1	35	FALSE	FALSE	TRUE
cg253	AGCCATGACAATTCTGCTAG	AGG	1708	570	ADAR-001 Exon 3	TRUE	TRUE	FALSE	1	0	0	14	TRUE	FALSE	TRUE
cg254	TTCCTCTAGCAGAATTGTCA	TGG	1699	567	ADAR-001 Exon 3	TRUE	TRUE	FALSE	1	0	0	26	TRUE	FALSE	TRUE
cg255	GCTAGAGGAAGCCAAAGCCA	AGG	1723	575	ADAR-001 Exon 3	TRUE	TRUE	FALSE	1	0	3	67	FALSE	FALSE	TRUE
cg256	GAAGCCAAAGCCAAGGACAG	TGG	1730	577	ADAR-001 Exon 3	TRUE	TRUE	FALSE	1	5	8	109	FALSE	FALSE	TRUE
cg257	TTTTCCACTGTCCTTGGCTT	TGG	1723	575	ADAR-001 Exon 3	TRUE	TRUE	FALSE	1	0	4	66	FALSE	FALSE	TRUE
cg258	TTCTGATTTTCCACTGTCCT	TGG	1729	577	ADAR-001 Exon 3	TRUE	TRUE	FALSE	1	0	5	81	FALSE	FALSE	TRUE
cg259	TTCTTTCTCTGTGGAATAGT	GGG	1759	587	ADAR-001 Exon 3	TRUE	FALSE	FALSE	1	0	10	96	FALSE	FALSE	FALSE
cg260	ATTCTTTCTCTGTGGAATAG	TGG	1760	587	ADAR-001 Exon 3	TRUE	FALSE	FALSE	1	0	8	69	FALSE	FALSE	FALSE
cg261	CTTCTCTGATTCTTTCTCTG	TGG	1768	590	ADAR-001 Exon 3	TRUE	FALSE	FALSE	1	0	11	158	FALSE	FALSE	FALSE
cg262	CACAGAGAAAGAATCAGAGA	AGG	1780	594	ADAR-001 Exon 3	TRUE	FALSE	FALSE	1	2	68	843	FALSE	FALSE	FALSE
cg263	GAGAAAGAATCAGAGAAGGT	AGG	1784	595	ADAR-001 Exon 3	TRUE	FALSE	FALSE	1	0	13	287	FALSE	FALSE	FALSE
cg264	GGCTGAAGGGGTGGGGGTCT	GGG	1801	601	ADAR-001 Exon 4	TRUE	FALSE	FALSE	1	1	10	117	FALSE	FALSE	FALSE
cg265	TGGCTGAAGGGGTGGGGGTC	TGG	1802	601	ADAR-001 Exon 4	TRUE	FALSE	FALSE	1	0	13	114	FALSE	FALSE	FALSE
cg266	GGATGTGGCTGAAGGGGTGG	GGG	1807	603	ADAR-001 Exon 4	TRUE	FALSE	FALSE	1	0	12	136	FALSE	FALSE	FALSE
cg267	AGGATGTGGCTGAAGGGGTG	GGG	1808	603	ADAR-001 Exon 4	TRUE	FALSE	FALSE	1	1	11	100	FALSE	FALSE	FALSE
cg268	AAGGATGTGGCTGAAGGGGT	GGG	1809	603	ADAR-001 Exon 4	TRUE	FALSE	FALSE	1	0	3	77	FALSE	FALSE	FALSE
cg269	GAAGGATGTGGCTGAAGGGG	TGG	1810	604	ADAR-001 Exon 4	TRUE	FALSE	FALSE	1	0	12	100	FALSE	FALSE	FALSE
cg270	AAAGAAGGATGTGGCTGAAG	GGG	1813	605	ADAR-001 Exon 4	TRUE	FALSE	FALSE	1	1	33	126	FALSE	FALSE	FALSE
cg271	AAAAGAAGGATGTGGCTGAA	GGG	1814	605	ADAR-001 Exon 4	TRUE	FALSE	FALSE	1	1	10	121	FALSE	FALSE	FALSE
cg272	GAAAAGAAGGATGTGGCTGA	AGG	1815	605	ADAR-001 Exon 4	TRUE	FALSE	FALSE	1	0	4	116	FALSE	FALSE	FALSE
cg273	TCAGCCACATCCTTCTTTTC	TGG	1829	610	ADAR-001 Exon 4	TRUE	FALSE	FALSE	1	0	4	64	FALSE	FALSE	FALSE
cg274	CAGCCACATCCTTCTTTTCT	GGG	1830	610	ADAR-001 Exon 4	TRUE	FALSE	FALSE	1	1	6	84	FALSE	FALSE	FALSE
cg275	CTTCCCAGAAAAGAAGGATG	TGG	1822	608	ADAR-001 Exon 4	TRUE	FALSE	FALSE	1	0	9	76	FALSE	FALSE	FALSE
cg276	GGGGCTCTTCCCAGAAAAGA	AGG	1828	610	ADAR-001 Exon 4	TRUE	TRUE	FALSE	1	1	7	52	FALSE	FALSE	TRUE
cg277	ACTCAAGCAGTGTGGTGACG	GGG	1847	616	ADAR-001 Exon 4	TRUE	FALSE	FALSE	1	0	0	16	TRUE	FALSE	FALSE
cg278	CACTCAAGCAGTGTGGTGAC	GGG	1848	616	ADAR-001 Exon 4	TRUE	FALSE	FALSE	1	0	0	21	TRUE	FALSE	FALSE
cg279	ACACTCAAGCAGTGTGGTGA	CGG	1849	617	ADAR-001 Exon 4	TRUE	FALSE	FALSE	1	0	0	35	TRUE	FALSE	FALSE
cg280	GTGCATACACTCAAGCAGTG	TGG	1855	619	ADAR-001 Exon 4	TRUE	FALSE	FALSE	1	0	0	13	TRUE	FALSE	FALSE
cg281	GCTTGAGTGTATGCACAAAT	TGG	1873	625	ADAR-001 Exon 4	TRUE	FALSE	FALSE	1	0	0	25	TRUE	FALSE	FALSE
cg282	CTTGAGTGTATGCACAAATT	GGG	1874	625	ADAR-001 Exon 4	TRUE	FALSE	FALSE	1	0	2	30	FALSE	FALSE	FALSE
cg283	TTGAGTGTATGCACAAATTG	GGG	1875	625	ADAR-001 Exon 4	TRUE	FALSE	FALSE	1	0	3	36	FALSE	FALSE	FALSE
cg284	GGACAGGAGACGGAATTCGC	AGG	1891	631	ADAR-001 Exon 4	TRUE	TRUE	FALSE	1	0	0	5	TRUE	FALSE	TRUE
cg285	TTCCGTCTCCTGTCCAAAGA	AGG	1910	637	ADAR-001 Exon 4	TRUE	TRUE	TRUE	1	1	4	59	FALSE	FALSE	TRUE
cg286	GGCCTTCTTTGGACAGGAGA	CGG	1901	634	ADAR-001 Exon 4	TRUE	TRUE	TRUE	1	0	2	39	FALSE	FALSE	TRUE
cg287	GGGCAGGGCCTTCTTTGGAC	AGG	1907	636	ADAR-001 Exon 4	TRUE	TRUE	FALSE	1	0	8	65	FALSE	FALSE	TRUE
cg288	TTCATGGGCAGGGCCTTCTT	TGG	1912	638	ADAR-001 Exon 4	TRUE	FALSE	FALSE	1	0	2	29	FALSE	FALSE	FALSE
cg289	CATACTTGGGTTCATGGGCA	GGG	1922	641	ADAR-001 Exon 4	TRUE	FALSE	FALSE	1	1	3	21	FALSE	FALSE	FALSE
cg290	ACATACTTGGGTTCATGGGC	AGG	1923	641	ADAR-001 Exon 4	TRUE	FALSE	FALSE	1	0	1	23	FALSE	FALSE	FALSE
cg291	TAGGACATACTTGGGTTCAT	GGG	1927	643	ADAR-001 Exon 4	TRUE	FALSE	FALSE	1	0	0	19	TRUE	FALSE	FALSE
cg292	GTAGGACATACTTGGGTTCA	TGG	1928	643	ADAR-001 Exon 4	TRUE	FALSE	FALSE	1	0	2	26	FALSE	FALSE	FALSE
cg293	GTTCCAATACTGTGTTGCAG	TGG	1951	651	ADAR-001 Exon 5	TRUE	FALSE	FALSE	1	0	19	480	FALSE	FALSE	FALSE
cg294	TTCCAATACTGTGTTGCAGT	GGG	1952	651	ADAR-001 Exon 5	TRUE	FALSE	FALSE	1	0	3	41	FALSE	FALSE	FALSE
cg295	CTCCCACTGCAACACAGTAT	TGG	1943	648	ADAR-001 Exon 5	TRUE	FALSE	FALSE	1	0	1	18	FALSE	FALSE	FALSE
cg296	ACTCACACTGGGGAAAGTTT	GGG	1966	656	ADAR-001 Exon 5	TRUE	TRUE	FALSE	1	0	2	34	FALSE	FALSE	TRUE
cg297	CACTCACACTGGGGAAAGTT	TGG	1967	656	ADAR-001 Exon 5	TRUE	TRUE	FALSE	1	0	1	41	FALSE	FALSE	TRUE
cg298	TGCTGGGAGCACTCACACTG	GGG	1976	659	ADAR-001 Exon 5	TRUE	FALSE	FALSE	1	0	3	34	FALSE	FALSE	FALSE
cg299	TTGCTGGGAGCACTCACACT	GGG	1977	659	ADAR-001 Exon 5	TRUE	FALSE	FALSE	1	0	0	30	TRUE	FALSE	FALSE
cg300	CTTGCTGGGAGCACTCACAC	TGG	1978	660	ADAR-001 Exon 5	TRUE	FALSE	FALSE	1	0	2	25	FALSE	FALSE	FALSE
cg301	GAGTGCTCCCAGCAAGAAAG	TGG	1996	666	ADAR-001 Exon 5	TRUE	FALSE	FALSE	1	0	3	42	FALSE	FALSE	FALSE
cg302	TGCTTTGCCACTTTCTTGCT	GGG	1992	664	ADAR-001 Exon 5	TRUE	TRUE	FALSE	1	0	12	107	FALSE	FALSE	TRUE
cg303	CTGCTTTGCCACTTTCTTGC	TGG	1993	665	ADAR-001 Exon 5	TRUE	TRUE	FALSE	1	0	3	79	FALSE	FALSE	TRUE
cg304	CAAGAAAGTGGCAAAGCAGA	TGG	2008	670	ADAR-001 Exon 5	TRUE	TRUE	FALSE	1	2	14	105	FALSE	FALSE	TRUE
cg305	GGCAAAGCAGATGGCCGCAG	AGG	2017	673	ADAR-001 Exon 5	TRUE	TRUE	FALSE	1	0	4	37	FALSE	FALSE	TRUE
cg306	GGCCGCAGAGGAAGCCATGA	AGG	2029	677	ADAR-001 Exon 5	TRUE	TRUE	TRUE	1	0	2	46	FALSE	FALSE	TRUE
cg307	GGCCTTCATGGCTTCCTCTG	CGG	2020	674	ADAR-001 Exon 5	TRUE	TRUE	FALSE	1	0	2	56	FALSE	FALSE	TRUE
cg308	GAAGCCATGAAGGCCCTGCA	TGG	2039	680	ADAR-001 Exon 5	TRUE	TRUE	FALSE	1	0	4	53	FALSE	FALSE	TRUE
cg309	AAGCCATGAAGGCCCTGCAT	GGG	2040	680	ADAR-001 Exon 5	TRUE	TRUE	FALSE	1	0	4	21	FALSE	FALSE	TRUE
cg310	AGCCATGAAGGCCCTGCATG	GGG	2041	681	ADAR-001 Exon 5	TRUE	TRUE	FALSE	1	0	3	40	FALSE	FALSE	TRUE
cg311	CTCCCCATGCAGGGCCTTCA	TGG	2032	678	ADAR-001 Exon 5	TRUE	TRUE	FALSE	1	0	4	42	FALSE	FALSE	TRUE
cg312	CATGAAGGCCCTGCATGGGG	AGG	2044	682	ADAR-001 Exon 5	TRUE	TRUE	FALSE	1	2	4	35	FALSE	FALSE	TRUE
cg313	GTTGGTCGCCTCCCCATGCA	GGG	2041	681	ADAR-001 Exon 5	TRUE	FALSE	FALSE	1	0	0	9	TRUE	FALSE	FALSE
cg314	AGTTGGTCGCCTCCCCATGC	AGG	2042	681	ADAR-001 Exon 5	TRUE	FALSE	FALSE	1	0	0	3	TRUE	FALSE	FALSE
cg315	TGGGGAGGCGACCAACTCCA	TGG	2059	687	ADAR-001 Exon 5	TRUE	FALSE	FALSE	1	0	0	13	TRUE	FALSE	FALSE
cg316	GTTATCAGAAGCCATGGAGT	TGG	2059	687	ADAR-001 Exon 5	TRUE	FALSE	FALSE	1	0	1	27	FALSE	FALSE	FALSE
cg317	CTCCATGGCTTCTGATAACC	AGG	2074	692	ADAR-001 Exon 5	TRUE	FALSE	FALSE	1	0	2	25	FALSE	FALSE	FALSE
cg318	TACCTGGTTATCAGAAGCCA	TGG	2065	689	ADAR-001 Exon 5	TRUE	FALSE	FALSE	1	0	1	21	FALSE	FALSE	FALSE
cg319	ATGGCTTCTGATAACCAGGT	AGG	2078	693	ADAR-001 Exon 5	TRUE	FALSE	FALSE	1	0	1	21	FALSE	FALSE	FALSE
cg320	TGGCTTCTGATAACCAGGTA	GGG	2079	693	ADAR-001 Exon 5	TRUE	FALSE	FALSE	1	0	2	25	FALSE	FALSE	FALSE
cg321	TGGATTCTCCTTTAGCCTGA	AGG	2081	694	ADAR-001 Exon 6	TRUE	FALSE	FALSE	1	0	1	24	FALSE	FALSE	FALSE
cg322	GACTCTGAGATCATACCTTC	AGG	2085	695	ADAR-001 Exon 6	TRUE	FALSE	FALSE	1	0	0	13	TRUE	FALSE	FALSE
cg323	CTCAGAGTCACTTGATAACT	TGG	2110	704	ADAR-001 Exon 6	TRUE	TRUE	FALSE	1	0	4	25	FALSE	FALSE	TRUE
cg324	GGAATCCATGATGCCCAACA	AGG	2131	711	ADAR-001 Exon 6	TRUE	FALSE	FALSE	1	0	2	27	FALSE	FALSE	FALSE
cg325	CCATGATGCCCAACAAGGTC	AGG	2136	712	ADAR-001 Exon 6	TRUE	FALSE	FALSE	1	0	0	19	TRUE	FALSE	FALSE
cg326	CCTGACCTTGTTGGGCATCA	TGG	2125	709	ADAR-001 Exon 6	TRUE	FALSE	FALSE	1	0	0	28	TRUE	FALSE	FALSE
cg327	CCAATCTTCCTGACCTTGTT	GGG	2133	711	ADAR-001 Exon 6	TRUE	TRUE	FALSE	1	0	0	34	TRUE	FALSE	TRUE
cg328	CCCAACAAGGTCAGGAAGAT	TGG	2144	715	ADAR-001 Exon 6	TRUE	TRUE	FALSE	1	0	2	36	FALSE	FALSE	TRUE
cg329	GCCAATCTTCCTGACCTTGT	TGG	2134	712	ADAR-001 Exon 6	TRUE	TRUE	FALSE	1	0	1	22	FALSE	FALSE	TRUE
cg330	ATACCTGAACACCAACCCTG	TGG	2179	727	ADAR-001 Exon 6	TRUE	FALSE	FALSE	1	0	0	21	TRUE	FALSE	FALSE
cg331	TACCTGAACACCAACCCTGT	GGG	2180	727	ADAR-001 Exon 6	TRUE	FALSE	FALSE	1	0	4	25	FALSE	FALSE	FALSE
cg332	CACCCACAGGGTTGGTGTTC	AGG	2171	724	ADAR-001 Exon 6	TRUE	FALSE	FALSE	1	0	1	17	FALSE	FALSE	FALSE
cg333	CTGAACACCAACCCTGTGGG	TGG	2183	728	ADAR-001 Exon 6	TRUE	FALSE	FALSE	1	0	0	41	TRUE	FALSE	FALSE
cg334	CAAAAGGCCACCCACAGGGT	TGG	2179	727	ADAR-001 Exon 6	TRUE	FALSE	FALSE	1	0	1	55	FALSE	FALSE	FALSE
cg335	CAACCCTGTGGGTGGCCTTT	TGG	2191	731	ADAR-001 Exon 6	TRUE	FALSE	FALSE	1	0	2	27	FALSE	FALSE	FALSE
cg336	ACTCCAAAAGGCCACCCACA	GGG	2183	728	ADAR-001 Exon 6	TRUE	FALSE	FALSE	1	0	1	28	FALSE	FALSE	FALSE
cg337	TACTCCAAAAGGCCACCCAC	AGG	2184	728	ADAR-001 Exon 6	TRUE	TRUE	FALSE	1	0	2	18	FALSE	FALSE	TRUE
cg338	GGGAGCGGGCGTACTCCAAA	AGG	2195	732	ADAR-001 Exon 6	TRUE	TRUE	FALSE	1	0	0	2	TRUE	FALSE	TRUE
cg339	TTGGAGTACGCCCGCTCCCA	TGG	2210	737	ADAR-001 Exon 6	TRUE	TRUE	FALSE	1	0	0	0	TRUE	FALSE	TRUE
cg340	AGCAGCAAAGCCATGGGAGC	GGG	2209	737	ADAR-001 Exon 6	TRUE	TRUE	FALSE	1	0	9	101	FALSE	FALSE	TRUE
cg341	CAGCAGCAAAGCCATGGGAG	CGG	2210	737	ADAR-001 Exon 6	TRUE	TRUE	FALSE	1	0	12	113	FALSE	FALSE	TRUE
cg342	GAATTCAGCAGCAAAGCCAT	GGG	2215	739	ADAR-001 Exon 6	TRUE	TRUE	FALSE	7	62	469	1000	FALSE	FALSE	TRUE
cg343	TGAATTCAGCAGCAAAGCCA	TGG	2216	739	ADAR-001 Exon 6	TRUE	TRUE	FALSE	1	0	12	139	FALSE	FALSE	TRUE
cg344	CTTTGCTGCTGAATTCAAGT	TGG	2233	745	ADAR-001 Exon 6	TRUE	TRUE	FALSE	1	0	2	45	FALSE	FALSE	TRUE
cg345	TTCAAGTTGGTCGACCAGTC	CGG	2246	749	ADAR-001 Exon 6	TRUE	FALSE	FALSE	1	0	0	2	TRUE	FALSE	FALSE
cg346	GCTCGTGAGGAGGTCCGGAC	TGG	2249	750	ADAR-001 Exon 6	TRUE	FALSE	FALSE	1	0	0	8	TRUE	FALSE	FALSE
cg347	CTTGGGCTCGTGAGGAGGTC	CGG	2254	752	ADAR-001 Exon 6	TRUE	FALSE	FALSE	1	0	2	23	FALSE	FALSE	FALSE
cg348	ACTCACTTGGGCTCGTGAGG	AGG	2259	753	ADAR-001 Exon 6	TRUE	TRUE	FALSE	1	0	3	116	FALSE	FALSE	TRUE
cg349	GACACTCACTTGGGCTCGTG	AGG	2262	754	ADAR-001 Exon 6	TRUE	TRUE	FALSE	1	0	0	15	TRUE	FALSE	TRUE
cg350	TTGCTTGGTAAACGAACCTT	TGG	2270	757	ADAR-001 Exon 7	TRUE	TRUE	FALSE	1	0	1	8	FALSE	FALSE	TRUE
cg351	TTCGTTTACCAAGCAAAAGT	TGG	2288	763	ADAR-001 Exon 7	TRUE	TRUE	FALSE	1	0	0	21	TRUE	FALSE	TRUE
cg352	TCGTTTACCAAGCAAAAGTT	GGG	2289	763	ADAR-001 Exon 7	TRUE	TRUE	FALSE	1	0	1	19	FALSE	FALSE	TRUE
cg353	CGTTTACCAAGCAAAAGTTG	GGG	2290	764	ADAR-001 Exon 7	TRUE	TRUE	FALSE	1	0	1	14	FALSE	FALSE	TRUE
cg354	GTTTACCAAGCAAAAGTTGG	GGG	2291	764	ADAR-001 Exon 7	TRUE	TRUE	TRUE	1	0	1	36	FALSE	FALSE	TRUE
cg355	AGCGACCCCCAACTTTTGCT	TGG	2285	762	ADAR-001 Exon 7	TRUE	TRUE	FALSE	1	0	1	8	FALSE	FALSE	TRUE
cg356	AAGCAAAAGTTGGGGGTCGC	TGG	2298	766	ADAR-001 Exon 7	TRUE	TRUE	FALSE	1	0	0	13	TRUE	FALSE	TRUE
cg357	TGCTGTGTGCGCAGACGGCT	GGG	2312	771	ADAR-001 Exon 7	TRUE	TRUE	FALSE	1	0	1	17	FALSE	FALSE	TRUE
cg358	TTGCTGTGTGCGCAGACGGC	TGG	2313	771	ADAR-001 Exon 7	TRUE	TRUE	FALSE	1	0	1	16	FALSE	FALSE	TRUE
cg359	CTTCTTGCTGTGTGCGCAGA	CGG	2317	773	ADAR-001 Exon 7	TRUE	TRUE	FALSE	1	1	41	723	FALSE	FALSE	TRUE
cg360	TGCGCACACAGCAAGAAGCA	AGG	2333	778	ADAR-001 Exon 7	TRUE	TRUE	FALSE	1	0	0	30	TRUE	FALSE	TRUE
cg361	CAGCAAGAAGCAAGGCAAGC	AGG	2341	781	ADAR-001 Exon 7	TRUE	TRUE	FALSE	1	0	5	80	FALSE	FALSE	TRUE
cg362	CAAGCAGGAAGCAGCAGATG	CGG	2356	786	ADAR-001 Exon 7	TRUE	TRUE	FALSE	1	0	13	127	FALSE	FALSE	TRUE
cg363	GCGGCTCTCCGTGTCTTGAT	TGG	2375	792	ADAR-001 Exon 7	TRUE	TRUE	FALSE	1	0	0	5	TRUE	FALSE	TRUE
cg364	CGGCTCTCCGTGTCTTGATT	GGG	2376	792	ADAR-001 Exon 7	TRUE	TRUE	FALSE	1	0	0	1	TRUE	FALSE	TRUE
cg365	GGCTCTCCGTGTCTTGATTG	GGG	2377	793	ADAR-001 Exon 7	TRUE	TRUE	FALSE	1	0	0	21	TRUE	FALSE	TRUE
cg366	CGTTCTCCCCAATCAAGACA	CGG	2372	791	ADAR-001 Exon 7	TRUE	TRUE	FALSE	1	0	0	10	TRUE	FALSE	TRUE
cg367	CTTGATTGGGGAGAACGAGA	AGG	2389	797	ADAR-001 Exon 7	TRUE	TRUE	FALSE	1	0	1	23	FALSE	FALSE	TRUE
cg368	GAACGAGAAGGCAGAACGCA	TGG	2401	801	ADAR-001 Exon 7	TRUE	TRUE	FALSE	1	0	0	28	TRUE	FALSE	TRUE
cg369	AACGAGAAGGCAGAACGCAT	GGG	2402	801	ADAR-001 Exon 7	TRUE	TRUE	FALSE	1	0	0	24	TRUE	FALSE	TRUE
cg370	AGAACGCATGGGTTTCACAG	AGG	2413	805	ADAR-001 Exon 7	TRUE	TRUE	FALSE	1	0	0	19	TRUE	FALSE	TRUE
cg371	ACAGAGGTAACCCCAGTGAC	AGG	2429	810	ADAR-001 Exon 7	TRUE	TRUE	FALSE	1	0	0	33	TRUE	FALSE	TRUE
cg372	CAGAGGTAACCCCAGTGACA	GGG	2430	810	ADAR-001 Exon 7	TRUE	TRUE	FALSE	1	0	1	60	FALSE	FALSE	TRUE
cg373	AGAGGTAACCCCAGTGACAG	GGG	2431	811	ADAR-001 Exon 7	TRUE	TRUE	FALSE	1	0	6	30	FALSE	FALSE	TRUE
cg374	GAGACTGGCCCCTGTCACTG	GGG	2428	810	ADAR-001 Exon 7	TRUE	TRUE	FALSE	1	0	4	46	FALSE	FALSE	TRUE
cg375	TGAGACTGGCCCCTGTCACT	GGG	2429	810	ADAR-001 Exon 7	TRUE	TRUE	FALSE	1	1	11	188	FALSE	FALSE	TRUE
cg376	CTGAGACTGGCCCCTGTCAC	TGG	2430	810	ADAR-001 Exon 7	TRUE	TRUE	FALSE	1	0	1	32	FALSE	FALSE	TRUE
cg377	GAGCATAGTTCTTCTGAGAC	TGG	2443	815	ADAR-001 Exon 7	TRUE	TRUE	TRUE	1	0	3	15	FALSE	FALSE	TRUE
cg378	GAACTATGCTCCTCCTCTCA	AGG	2466	822	ADAR-001 Exon 7	TRUE	TRUE	FALSE	1	1	1	19	FALSE	FALSE	TRUE
cg379	CTTCTGGGGACCTTGAGAGG	AGG	2465	822	ADAR-001 Exon 7	TRUE	TRUE	FALSE	1	0	6	64	FALSE	FALSE	TRUE
cg380	GTGCTTCTGGGGACCTTGAG	AGG	2468	823	ADAR-001 Exon 7	TRUE	TRUE	FALSE	1	1	3	41	FALSE	FALSE	TRUE
cg381	TGTCTTTGGCTGTGCTTCTG	GGG	2479	827	ADAR-001 Exon 7	TRUE	TRUE	FALSE	1	1	11	97	FALSE	FALSE	TRUE
cg382	CTGTCTTTGGCTGTGCTTCT	GGG	2480	827	ADAR-001 Exon 7	TRUE	TRUE	FALSE	1	0	12	106	FALSE	FALSE	TRUE
cg383	ACTGTCTTTGGCTGTGCTTC	TGG	2481	827	ADAR-001 Exon 7	TRUE	TRUE	FALSE	1	0	3	49	FALSE	FALSE	TRUE
cg384	GTAGACGTCTTAACTGTCTT	TGG	2493	831	ADAR-001 Exon 7	TRUE	TRUE	FALSE	1	0	0	5	TRUE	FALSE	TRUE
cg385	TCCCCACAGCTCCCTCTCAC	TGG	2504	835	ADAR-001 Exon 8	TRUE	TRUE	FALSE	1	0	8	59	FALSE	FALSE	TRUE
cg386	CTGCCAGTGAGAGGGAGCTG	TGG	2496	832	ADAR-001 Exon 8	TRUE	TRUE	FALSE	1	0	5	84	FALSE	FALSE	TRUE
cg387	GGAAGGTGCTGCCAGTGAGA	GGG	2504	835	ADAR-001 Exon 8	TRUE	TRUE	FALSE	1	2	108	106	FALSE	FALSE	TRUE
cg388	TGGAAGGTGCTGCCAGTGAG	AGG	2505	835	ADAR-001 Exon 8	TRUE	TRUE	FALSE	1	0	7	69	FALSE	FALSE	TRUE
cg389	CATGGCTATCTGGTCATGGA	AGG	2521	841	ADAR-001 Exon 8	TRUE	TRUE	FALSE	1	0	1	14	FALSE	FALSE	TRUE
cg390	TCAGCATGGCTATCTGGTCA	TGG	2525	842	ADAR-001 Exon 8	TRUE	TRUE	FALSE	1	0	3	20	FALSE	FALSE	TRUE
cg391	GGTGGCTCAGCATGGCTATC	TGG	2531	844	ADAR-001 Exon 8	TRUE	TRUE	FALSE	1	0	0	17	TRUE	FALSE	TRUE
cg392	AGATAGCCATGCTGAGCCAC	CGG	2544	848	ADAR-001 Exon 8	TRUE	TRUE	FALSE	1	0	0	17	TRUE	FALSE	TRUE
cg393	GAAGCACCGGTGGCTCAGCA	TGG	2539	847	ADAR-001 Exon 8	TRUE	TRUE	FALSE	1	0	0	17	TRUE	FALSE	TRUE
cg394	TCAGAGTGTTGAAGCACCGG	TGG	2549	850	ADAR-001 Exon 8	TRUE	TRUE	FALSE	1	0	1	7	FALSE	FALSE	TRUE
cg395	TAGTCAGAGTGTTGAAGCAC	CGG	2552	851	ADAR-001 Exon 8	TRUE	TRUE	FALSE	1	0	2	20	FALSE	FALSE	TRUE
cg396	AGCTTCCAGCCCTCCTTGCT	CGG	2588	863	ADAR-001 Exon 8	TRUE	FALSE	FALSE	1	0	2	57	FALSE	FALSE	FALSE
cg397	TGCGGCCGAGCAAGGAGGGC	TGG	2582	861	ADAR-001 Exon 8	TRUE	FALSE	FALSE	1	1	2	33	FALSE	FALSE	FALSE
cg398	ATCTTGCGGCCGAGCAAGGA	GGG	2586	862	ADAR-001 Exon 8	TRUE	FALSE	FALSE	1	0	0	3	TRUE	FALSE	FALSE
cg399	AATCTTGCGGCCGAGCAAGG	AGG	2587	863	ADAR-001 Exon 8	TRUE	FALSE	FALSE	1	0	1	27	FALSE	FALSE	FALSE
cg400	CAGAATCTTGCGGCCGAGCA	AGG	2590	864	ADAR-001 Exon 8	TRUE	TRUE	FALSE	1	0	4	17	FALSE	FALSE	TRUE
cg401	CTTGCTCGGCCGCAAGATTC	TGG	2602	868	ADAR-001 Exon 8	TRUE	TRUE	FALSE	1	0	0	5	TRUE	FALSE	TRUE
cg402	TGATGGCGGCCAGAATCTTG	CGG	2600	867	ADAR-001 Exon 8	TRUE	FALSE	FALSE	1	0	2	20	FALSE	FALSE	FALSE
cg403	GTCTTTTTTCATAATGATGG	CGG	2614	872	ADAR-001 Exon 8	TRUE	FALSE	FALSE	1	0	2	61	FALSE	FALSE	FALSE
cg404	AGAGTCTTTTTTCATAATGA	TGG	2617	873	ADAR-001 Exon 8	TRUE	FALSE	FALSE	1	0	7	64	FALSE	FALSE	FALSE
cg405	CATTATGAAAAAAGACTCTG	AGG	2632	878	ADAR-001 Exon 8	TRUE	FALSE	FALSE	1	0	6	82	FALSE	FALSE	FALSE
cg406	GAAAAAAGACTCTGAGGACA	TGG	2638	880	ADAR-001 Exon 8	TRUE	TRUE	FALSE	1	0	5	111	FALSE	FALSE	TRUE
cg407	AAAAAAGACTCTGAGGACAT	GGG	2639	880	ADAR-001 Exon 8	TRUE	TRUE	FALSE	1	0	6	93	FALSE	FALSE	TRUE
cg408	CATGGGTGTCGTCGTCAGCT	TGG	2656	886	ADAR-001 Exon 8	TRUE	TRUE	FALSE	1	0	1	7	FALSE	FALSE	TRUE
cg409	ATGGGTGTCGTCGTCAGCTT	GGG	2657	886	ADAR-001 Exon 8	TRUE	TRUE	FALSE	1	0	2	8	FALSE	FALSE	TRUE
cg410	GTCGTCGTCAGCTTGGGAAC	AGG	2663	888	ADAR-001 Exon 8	TRUE	TRUE	FALSE	1	0	0	3	TRUE	FALSE	TRUE
cg411	CTTTCACACAGCGATTCCCT	AGG	2669	890	ADAR-001 Exon 9	TRUE	TRUE	FALSE	1	0	0	14	TRUE	FALSE	TRUE
cg412	CTAGGGAATCGCTGTGTGAA	AGG	2681	894	ADAR-001 Exon 9	TRUE	TRUE	FALSE	1	0	1	16	FALSE	FALSE	TRUE
cg413	GGAGATTCTCTCAGCCTAAA	AGG	2702	901	ADAR-001 Exon 9	TRUE	FALSE	FALSE	1	0	2	25	FALSE	FALSE	FALSE
cg414	CATTGACAGTTTCTCCTTTT	AGG	2705	902	ADAR-001 Exon 9	TRUE	FALSE	FALSE	1	0	4	48	FALSE	FALSE	FALSE
cg415	GCCATGCAGAAATAATCTCC	CGG	2742	914	ADAR-001 Exon 9	TRUE	FALSE	FALSE	1	0	3	20	FALSE	FALSE	FALSE
cg416	TCCGGGAGATTATTTCTGCA	TGG	2732	911	ADAR-001 Exon 9	TRUE	FALSE	FALSE	1	0	3	12	FALSE	FALSE	FALSE
cg417	GCAGAAATAATCTCCCGGAG	AGG	2747	916	ADAR-001 Exon 9	TRUE	FALSE	FALSE	1	0	1	8	FALSE	FALSE	FALSE
cg418	TCTCCCGGAGAGGCTTCATC	AGG	2757	919	ADAR-001 Exon 9	TRUE	TRUE	FALSE	1	0	1	16	FALSE	FALSE	TRUE
cg419	TCACCTGATGAAGCCTCTCC	GGG	2749	917	ADAR-001 Exon 9	TRUE	TRUE	FALSE	1	0	3	23	FALSE	FALSE	TRUE
cg420	CTCACCTGATGAAGCCTCTC	CGG	2750	917	ADAR-001 Exon 9	TRUE	TRUE	FALSE	1	0	2	25	FALSE	FALSE	TRUE
cg421	ATACAACTCCCAGACTGCGA	AGG	2803	935	ADAR-001 Exon 10	TRUE	FALSE	FALSE	1	0	0	9	TRUE	FALSE	FALSE
cg422	TATACTATCCTTCGCAGTCT	GGG	2800	934	ADAR-001 Exon 10	TRUE	TRUE	FALSE	1	0	0	10	TRUE	FALSE	TRUE
cg423	ATATACTATCCTTCGCAGTC	TGG	2801	934	ADAR-001 Exon 10	TRUE	TRUE	FALSE	1	0	0	9	TRUE	FALSE	TRUE
cg424	TAGTATATTTGAACCTGCTA	AGG	2827	943	ADAR-001 Exon 10	TRUE	TRUE	FALSE	1	0	0	19	TRUE	FALSE	TRUE
cg425	AGTATATTTGAACCTGCTAA	GGG	2828	943	ADAR-001 Exon 10	TRUE	TRUE	FALSE	1	0	1	31	FALSE	FALSE	TRUE
cg426	ATATTTGAACCTGCTAAGGG	AGG	2831	944	ADAR-001 Exon 10	TRUE	TRUE	FALSE	1	0	0	24	TRUE	FALSE	TRUE
cg427	AGCTTTTCTCCTCCCTTAGC	AGG	2829	943	ADAR-001 Exon 10	TRUE	TRUE	FALSE	1	0	3	62	FALSE	FALSE	TRUE
cg428	ATGACACAGTCTTTTTTATT	TGG	2852	951	ADAR-001 Exon 10	TRUE	TRUE	FALSE	1	0	5	84	FALSE	FALSE	TRUE
cg429	TGTCATTCCATCTGTATATC	AGG	2880	960	ADAR-001 Exon 10	TRUE	FALSE	FALSE	1	0	2	27	FALSE	FALSE	FALSE
cg430	GTACAGACCTGATATACAGA	TGG	2876	959	ADAR-001 Exon 10	TRUE	FALSE	FALSE	1	0	0	21	TRUE	FALSE	FALSE
cg431	TTTTTCAGCACTGCTCCGTG	TGG	2894	965	ADAR-001 Exon 11	TRUE	FALSE	FALSE	1	0	1	71	FALSE	FALSE	FALSE
cg432	AGCACTGCTCCGTGTGGAGA	TGG	2900	967	ADAR-001 Exon 11	TRUE	FALSE	FALSE	1	0	3	31	FALSE	FALSE	FALSE
cg433	AAGAGGGCGCCATCTCCACA	CGG	2898	966	ADAR-001 Exon 11	TRUE	FALSE	FALSE	1	0	2	19	FALSE	FALSE	FALSE
cg434	GCTGCAGGACTTGTCAAAGA	GGG	2914	972	ADAR-001 Exon 11	TRUE	TRUE	FALSE	1	0	0	24	TRUE	FALSE	TRUE
cg435	CGCTGCAGGACTTGTCAAAG	AGG	2915	972	ADAR-001 Exon 11	TRUE	TRUE	FALSE	1	0	1	14	FALSE	FALSE	TRUE
cg436	GTCCTGCAGCGACCGTGCTA	TGG	2938	980	ADAR-001 Exon 11	TRUE	TRUE	FALSE	1	0	0	5	TRUE	FALSE	TRUE
cg437	TTCCATAGCACGGTCGCTGC	AGG	2929	977	ADAR-001 Exon 11	TRUE	TRUE	FALSE	1	0	0	3	TRUE	FALSE	TRUE
cg438	ATTCTGTGCTTTCCATAGCA	CGG	2939	980	ADAR-001 Exon 11	TRUE	FALSE	FALSE	1	0	3	55	FALSE	FALSE	FALSE
cg439	CTCGAAGACAGGGTAGTGGC	GGG	2962	988	ADAR-001 Exon 11	TRUE	FALSE	FALSE	1	0	2	110	FALSE	FALSE	FALSE
cg440	TCTCGAAGACAGGGTAGTGG	CGG	2963	988	ADAR-001 Exon 11	TRUE	FALSE	FALSE	1	0	0	29	TRUE	FALSE	FALSE
cg441	GATTCTCGAAGACAGGGTAG	TGG	2966	989	ADAR-001 Exon 11	TRUE	FALSE	FALSE	1	0	0	13	TRUE	FALSE	FALSE
cg442	GTTTGGGATTCTCGAAGACA	GGG	2972	991	ADAR-001 Exon 11	TRUE	FALSE	FALSE	1	0	0	33	TRUE	FALSE	FALSE
cg443	TGTTTGGGATTCTCGAAGAC	AGG	2973	991	ADAR-001 Exon 11	TRUE	FALSE	FALSE	1	0	0	14	TRUE	FALSE	FALSE
cg444	GTCTTCGAGAATCCCAAACA	AGG	2987	996	ADAR-001 Exon 11	TRUE	FALSE	FALSE	1	0	1	20	FALSE	FALSE	FALSE
cg445	GTGCGGAGCTTTCCTTGTTT	GGG	2988	996	ADAR-001 Exon 11	TRUE	FALSE	FALSE	1	0	1	8	FALSE	FALSE	FALSE
cg446	GGTGCGGAGCTTTCCTTGTT	TGG	2989	997	ADAR-001 Exon 11	TRUE	FALSE	FALSE	1	0	3	6	FALSE	FALSE	FALSE
cg447	ACAAGGAAAGCTCCGCACCA	AGG	3004	1002	ADAR-001 Exon 11	TRUE	FALSE	FALSE	1	0	1	15	FALSE	FALSE	FALSE
cg448	AGGAAAGCTCCGCACCAAGG	TGG	3007	1003	ADAR-001 Exon 11	TRUE	FALSE	FALSE	1	0	2	18	FALSE	FALSE	FALSE
cg449	CTCCGCACCAAGGTGGAGAA	CGG	3014	1005	ADAR-001 Exon 11	TRUE	FALSE	FALSE	1	0	0	26	TRUE	FALSE	FALSE
cg450	CACCGTTCTCCACCTTGGTG	CGG	3005	1002	ADAR-001 Exon 11	TRUE	FALSE	FALSE	1	0	1	12	FALSE	FALSE	FALSE
cg451	TCACTCACCGTTCTCCACCT	TGG	3010	1004	ADAR-001 Exon 11	TRUE	FALSE	FALSE	1	0	1	23	FALSE	FALSE	FALSE
cg452	CAAGTCTCTCACACAGGAGA	AGG	3020	1007	ADAR-001 Exon 12	TRUE	FALSE	FALSE	1	0	0	41	TRUE	FALSE	FALSE
cg453	AGGAGAAGGCACAATCCCTG	TGG	3034	1012	ADAR-001 Exon 12	TRUE	TRUE	FALSE	1	1	7	58	FALSE	FALSE	FALSE
cg454	CAATGTCACTGGATTCCACA	GGG	3038	1013	ADAR-001 Exon 12	TRUE	TRUE	FALSE	1	0	2	57	FALSE	FALSE	FALSE
cg455	ACAATGTCACTGGATTCCAC	AGG	3039	1013	ADAR-001 Exon 12	TRUE	TRUE	FALSE	1	0	1	30	FALSE	FALSE	FALSE
cg456	CCACGTAGGCACAATGTCAC	TGG	3049	1017	ADAR-001 Exon 12	TRUE	FALSE	FALSE	1	0	0	20	TRUE	FALSE	FALSE
cg457	CCAGTGACATTGTGCCTACG	TGG	3060	1020	ADAR-001 Exon 12	TRUE	FALSE	FALSE	1	0	0	4	TRUE	FALSE	FALSE
cg458	CAGTGACATTGTGCCTACGT	GGG	3061	1021	ADAR-001 Exon 12	TRUE	FALSE	FALSE	1	0	1	10	FALSE	FALSE	FALSE
cg459	GACATTGTGCCTACGTGGGA	TGG	3065	1022	ADAR-001 Exon 12	TRUE	FALSE	FALSE	1	0	0	9	TRUE	FALSE	FALSE
cg460	TGCCTACGTGGGATGGCATT	CGG	3072	1024	ADAR-001 Exon 12	TRUE	FALSE	FALSE	1	0	3	74	FALSE	FALSE	FALSE
cg461	AGCCGAATGCCATCCCACGT	AGG	3063	1021	ADAR-001 Exon 12	TRUE	TRUE	FALSE	1	0	0	4	TRUE	FALSE	FALSE
cg462	ACGTGGGATGGCATTCGGCT	CGG	3077	1026	ADAR-001 Exon 12	TRUE	TRUE	FALSE	1	0	0	3	TRUE	FALSE	FALSE
cg463	CGTGGGATGGCATTCGGCTC	GGG	3078	1026	ADAR-001 Exon 12	TRUE	TRUE	FALSE	1	0	0	3	TRUE	FALSE	FALSE
cg464	GTGGGATGGCATTCGGCTCG	GGG	3079	1027	ADAR-001 Exon 12	TRUE	TRUE	FALSE	1	0	0	5	TRUE	FALSE	FALSE
cg465	TGTCACTACAGGACATGGTA	CGG	3098	1033	ADAR-001 Exon 12	TRUE	TRUE	FALSE	1	0	2	22	FALSE	FALSE	FALSE
cg466	GATTTTGTCACTACAGGACA	TGG	3103	1035	ADAR-001 Exon 12	TRUE	TRUE	FALSE	1	0	4	33	FALSE	FALSE	FALSE
cg467	GCGTAGGATTTTGTCACTAC	AGG	3109	1037	ADAR-001 Exon 12	TRUE	TRUE	FALSE	1	0	2	15	FALSE	FALSE	FALSE
cg468	GTAGTGACAAAATCCTACGC	TGG	3123	1041	ADAR-001 Exon 12	TRUE	TRUE	FALSE	1	0	0	1	TRUE	FALSE	FALSE
cg469	AATCCTACGCTGGAACGTGC	TGG	3133	1045	ADAR-001 Exon 12	TRUE	FALSE	FALSE	1	0	0	1	TRUE	FALSE	FALSE
cg470	ATCCTACGCTGGAACGTGCT	GGG	3134	1045	ADAR-001 Exon 12	TRUE	FALSE	FALSE	1	0	0	2	TRUE	FALSE	FALSE
cg471	GGCCCAGCACGTTCCAGCGT	AGG	3125	1042	ADAR-001 Exon 12	TRUE	FALSE	FALSE	1	0	0	14	TRUE	FALSE	FALSE
cg472	TGGAACGTGCTGGGCCTGCA	AGG	3143	1048	ADAR-001 Exon 12	TRUE	FALSE	FALSE	1	0	2	28	FALSE	FALSE	FALSE
cg473	GGAACGTGCTGGGCCTGCAA	GGG	3144	1048	ADAR-001 Exon 12	TRUE	FALSE	FALSE	1	1	1	19	FALSE	FALSE	FALSE
cg474	GAACGTGCTGGGCCTGCAAG	GGG	3145	1049	ADAR-001 Exon 12	TRUE	FALSE	FALSE	1	0	0	19	TRUE	FALSE	FALSE
cg475	GGGTCAACAGTGCCCCTTGC	AGG	3146	1049	ADAR-001 Exon 12	TRUE	TRUE	FALSE	1	0	2	20	FALSE	FALSE	FALSE
cg476	ATAAATGGGCTGCAGGAAGT	GGG	3166	1056	ADAR-001 Exon 12	TRUE	TRUE	FALSE	1	0	4	52	FALSE	FALSE	FALSE
cg477	GATAAATGGGCTGCAGGAAG	TGG	3167	1056	ADAR-001 Exon 12	TRUE	TRUE	FALSE	1	0	5	53	FALSE	FALSE	FALSE
cg478	ATTTGAGATAAATGGGCTGC	AGG	3173	1058	ADAR-001 Exon 12	TRUE	TRUE	FALSE	1	0	1	30	FALSE	FALSE	FALSE
cg479	GTGACAGATTTGAGATAAAT	GGG	3180	1060	ADAR-001 Exon 12	TRUE	FALSE	FALSE	1	0	3	53	FALSE	FALSE	FALSE
cg480	TGTGACAGATTTGAGATAAA	TGG	3181	1061	ADAR-001 Exon 12	TRUE	FALSE	FALSE	1	0	6	58	FALSE	FALSE	FALSE
cg481	TTATCTCAAATCTGTCACAT	TGG	3196	1066	ADAR-001 Exon 12	TRUE	FALSE	FALSE	1	0	3	32	FALSE	FALSE	FALSE
cg482	TATCTCAAATCTGTCACATT	GGG	3197	1066	ADAR-001 Exon 12	TRUE	FALSE	FALSE	1	0	4	46	FALSE	FALSE	FALSE
cg483	CAAATCTGTCACATTGGGTA	AGG	3202	1068	ADAR-001 Exon 12	TRUE	FALSE	FALSE	1	0	1	22	FALSE	FALSE	FALSE
cg484	TCAGGTTACCTTTTCAGCCA	AGG	3215	1072	ADAR-001 Exon 13	TRUE	FALSE	FALSE	1	0	3	21	FALSE	FALSE	FALSE
cg485	CAGGTTACCTTTTCAGCCAA	GGG	3216	1072	ADAR-001 Exon 13	TRUE	TRUE	FALSE	1	0	0	24	TRUE	FALSE	FALSE
cg486	TCAGATGCCCTTGGCTGAAA	AGG	3212	1071	ADAR-001 Exon 13	TRUE	TRUE	FALSE	1	0	1	38	FALSE	FALSE	FALSE
cg487	TAGCACGGGTCAGATGCCCT	TGG	3221	1074	ADAR-001 Exon 13	TRUE	FALSE	FALSE	1	0	1	6	FALSE	FALSE	FALSE
cg488	CACACGACAGCAAATAGCAC	GGG	3235	1079	ADAR-001 Exon 13	TRUE	FALSE	FALSE	1	0	0	15	TRUE	FALSE	FALSE
cg489	TCACACGACAGCAAATAGCA	CGG	3236	1079	ADAR-001 Exon 13	TRUE	FALSE	FALSE	1	0	2	30	FALSE	FALSE	FALSE
cg490	TGCTGTCGTGTGACAAGAGA	TGG	3257	1086	ADAR-001 Exon 13	TRUE	TRUE	FALSE	1	0	0	22	TRUE	FALSE	FALSE
cg491	GCTGTCGTGTGACAAGAGAT	GGG	3258	1086	ADAR-001 Exon 13	TRUE	TRUE	FALSE	1	0	0	14	TRUE	FALSE	FALSE
cg492	AAGAGATGGGAGTGCATTTG	AGG	3271	1091	ADAR-001 Exon 13	TRUE	TRUE	FALSE	1	0	4	77	FALSE	FALSE	FALSE
cg493	GATGGGAGTGCATTTGAGGA	TGG	3275	1092	ADAR-001 Exon 13	TRUE	TRUE	FALSE	1	0	6	62	FALSE	FALSE	FALSE
cg494	TTGGGGTGGTTGACAATAAA	GGG	3297	1099	ADAR-001 Exon 13	TRUE	TRUE	FALSE	1	0	3	30	FALSE	FALSE	FALSE
cg495	CTTGGGGTGGTTGACAATAA	AGG	3298	1100	ADAR-001 Exon 13	TRUE	TRUE	FALSE	1	0	0	13	TRUE	FALSE	FALSE
cg496	CTTTATTGTCAACCACCCCA	AGG	3310	1104	ADAR-001 Exon 13	TRUE	TRUE	FALSE	1	1	0	21	FALSE	FALSE	FALSE
cg497	GGGGTTATAGCACCTTGGGG	TGG	3311	1104	ADAR-001 Exon 13	TRUE	TRUE	FALSE	1	0	4	16	FALSE	FALSE	FALSE
cg498	AAGGGGGTTATAGCACCTTG	GGG	3314	1105	ADAR-001 Exon 13	TRUE	FALSE	FALSE	1	0	0	9	TRUE	FALSE	FALSE
cg499	TATGCTGACTCTGCCAACCT	AGG	3316	1106	ADAR-001 Exon 14	TRUE	FALSE	FALSE	1	0	0	30	TRUE	FALSE	FALSE
cg500	TCAGCATATATGATTCCAAA	AGG	3342	1114	ADAR-001 Exon 14	TRUE	FALSE	FALSE	1	0	1	38	FALSE	FALSE	FALSE
cg501	TATGATTCCAAAAGGCAATC	CGG	3350	1117	ADAR-001 Exon 14	TRUE	FALSE	FALSE	1	0	3	42	FALSE	FALSE	FALSE
cg502	ATGATTCCAAAAGGCAATCC	GGG	3351	1117	ADAR-001 Exon 14	TRUE	FALSE	FALSE	1	0	3	29	FALSE	FALSE	FALSE
cg503	AGTCTTCCCGGATTGCCTTT	TGG	3346	1116	ADAR-001 Exon 14	TRUE	FALSE	FALSE	1	0	1	6	FALSE	FALSE	FALSE
cg504	AAGGCAATCCGGGAAGACTA	AGG	3361	1121	ADAR-001 Exon 14	TRUE	FALSE	FALSE	1	0	0	19	TRUE	FALSE	FALSE
cg505	GCTTGTCTCCTTAGTCTTCC	CGG	3358	1120	ADAR-001 Exon 14	TRUE	FALSE	FALSE	1	1	0	36	FALSE	FALSE	FALSE
cg506	CTAAGGAGACAAGCGTCAAC	TGG	3378	1126	ADAR-001 Exon 14	TRUE	TRUE	FALSE	1	0	1	9	FALSE	FALSE	FALSE
cg507	GACAAGCGTCAACTGGTGTC	TGG	3385	1129	ADAR-001 Exon 14	TRUE	TRUE	FALSE	1	0	0	2	TRUE	FALSE	FALSE
cg508	GTCAACTGGTGTCTGGCTGA	TGG	3392	1131	ADAR-001 Exon 14	TRUE	TRUE	FALSE	1	0	0	18	TRUE	FALSE	FALSE
cg509	TCTGGCTGATGGCTATGACC	TGG	3403	1135	ADAR-001 Exon 14	TRUE	TRUE	FALSE	1	0	0	18	TRUE	FALSE	FALSE
cg510	TGGCTATGACCTGGAGATCC	TGG	3412	1138	ADAR-001 Exon 14	TRUE	TRUE	FALSE	1	1	0	34	FALSE	FALSE	FALSE
cg511	TATGACCTGGAGATCCTGGA	CGG	3416	1139	ADAR-001 Exon 14	TRUE	FALSE	FALSE	1	0	6	27	FALSE	FALSE	FALSE
cg512	TGGTACCGTCCAGGATCTCC	AGG	3410	1137	ADAR-001 Exon 14	TRUE	FALSE	FALSE	1	0	0	12	TRUE	FALSE	FALSE
cg513	GAGATCCTGGACGGTACCAG	AGG	3425	1142	ADAR-001 Exon 14	TRUE	FALSE	FALSE	1	0	0	7	TRUE	FALSE	FALSE
cg514	CAGTGCCTCTGGTACCGTCC	AGG	3419	1140	ADAR-001 Exon 14	TRUE	FALSE	FALSE	1	0	0	14	TRUE	FALSE	FALSE
cg515	GGACGGTACCAGAGGCACTG	TGG	3433	1145	ADAR-001 Exon 14	TRUE	FALSE	FALSE	1	0	0	19	TRUE	FALSE	FALSE
cg516	GGTACCAGAGGCACTGTGGA	TGG	3437	1146	ADAR-001 Exon 14	TRUE	FALSE	FALSE	1	0	3	53	FALSE	FALSE	FALSE
cg517	GTACCAGAGGCACTGTGGAT	GGG	3438	1146	ADAR-001 Exon 14	TRUE	FALSE	FALSE	1	0	1	21	FALSE	FALSE	FALSE
cg518	TTACCCATCCACAGTGCCTC	TGG	3430	1144	ADAR-001 Exon 14	TRUE	FALSE	FALSE	1	0	2	35	FALSE	FALSE	FALSE
cg519	AGAGGCACTGTGGATGGGTA	AGG	3443	1148	ADAR-001 Exon 14	TRUE	FALSE	FALSE	1	1	9	52	FALSE	FALSE	FALSE
cg520	GCTTTTGTTTCTCTAGGCCA	CGG	3444	1148	ADAR-001 Exon 15	TRUE	TRUE	FALSE	1	1	5	59	FALSE	FALSE	FALSE
cg521	GGCCACGGAATGAATTGTCC	CGG	3459	1153	ADAR-001 Exon 15	TRUE	TRUE	FALSE	1	0	0	9	TRUE	FALSE	FALSE
cg522	GCCACGGAATGAATTGTCCC	GGG	3460	1154	ADAR-001 Exon 15	TRUE	TRUE	FALSE	1	0	0	13	TRUE	FALSE	FALSE
cg523	ACCCGGGACAATTCATTCCG	TGG	3450	1150	ADAR-001 Exon 15	TRUE	TRUE	FALSE	1	0	0	4	TRUE	FALSE	FALSE
cg524	AATGTTCTTTTTGGAGACCC	GGG	3466	1156	ADAR-001 Exon 15	TRUE	TRUE	FALSE	1	0	5	52	FALSE	FALSE	FALSE
cg525	AAATGTTCTTTTTGGAGACC	CGG	3467	1156	ADAR-001 Exon 15	TRUE	TRUE	FALSE	1	0	11	130	FALSE	FALSE	FALSE
cg526	TAGAAGAAAAATGTTCTTTT	TGG	3475	1159	ADAR-001 Exon 15	TRUE	TRUE	FALSE	1	1	15	191	FALSE	FALSE	FALSE
cg527	TCTGCTCCTTCCGTTACCGC	AGG	3519	1173	ADAR-001 Exon 15	TRUE	TRUE	FALSE	1	0	0	8	TRUE	FALSE	FALSE
cg528	CTGCTCCTTCCGTTACCGCA	GGG	3520	1174	ADAR-001 Exon 15	TRUE	TRUE	FALSE	1	0	0	12	TRUE	FALSE	FALSE
cg529	TAGATCCCTGCGGTAACGGA	AGG	3514	1172	ADAR-001 Exon 15	TRUE	TRUE	FALSE	1	0	0	4	TRUE	FALSE	FALSE
cg530	TCAGTAGATCCCTGCGGTAA	CGG	3518	1173	ADAR-001 Exon 15	TRUE	TRUE	FALSE	1	0	2	4	FALSE	FALSE	FALSE
cg531	AGAGTCTCAGTAGATCCCTG	CGG	3524	1175	ADAR-001 Exon 15	TRUE	TRUE	FALSE	1	0	2	43	FALSE	FALSE	FALSE
cg532	GATCTACTGAGACTCTCCTA	TGG	3542	1181	ADAR-001 Exon 15	TRUE	TRUE	FALSE	1	0	0	9	TRUE	FALSE	FALSE
cg533	ACTGAGACTCTCCTATGGTG	AGG	3547	1183	ADAR-001 Exon 15	TRUE	TRUE	FALSE	1	0	2	25	FALSE	FALSE	FALSE
cg534	AGCTTTCTTGGCCTCACCAT	AGG	3547	1183	ADAR-001 Exon 15	TRUE	TRUE	FALSE	1	0	3	49	FALSE	FALSE	FALSE
cg535	GTAGTCACGGGCAGCTTTCT	TGG	3559	1187	ADAR-001 Exon 15	TRUE	TRUE	FALSE	1	0	0	11	TRUE	FALSE	FALSE
cg536	AGCTGCCCGTGACTACGAGA	CGG	3577	1193	ADAR-001 Exon 15	TRUE	TRUE	FALSE	1	0	0	8	TRUE	FALSE	FALSE
cg537	CTTGGCCGTCTCGTAGTCAC	GGG	3571	1191	ADAR-001 Exon 15	TRUE	TRUE	FALSE	1	0	0	7	TRUE	FALSE	FALSE
cg538	TCTTGGCCGTCTCGTAGTCA	CGG	3572	1191	ADAR-001 Exon 15	TRUE	TRUE	FALSE	1	0	0	7	TRUE	FALSE	FALSE
cg539	GCCAAGAACTACTTCAAAAA	AGG	3599	1200	ADAR-001 Exon 15	TRUE	FALSE	FALSE	1	0	2	52	FALSE	FALSE	FALSE
cg540	GCCTTTTTTGAAGTAGTTCT	TGG	3589	1197	ADAR-001 Exon 15	TRUE	FALSE	FALSE	1	0	2	39	FALSE	FALSE	FALSE
cg541	CTACTTCAAAAAAGGCCTGA	AGG	3607	1203	ADAR-001 Exon 15	TRUE	FALSE	FALSE	1	0	2	31	FALSE	FALSE	FALSE
cg542	CAAAAAAGGCCTGAAGGATA	TGG	3613	1205	ADAR-001 Exon 15	TRUE	FALSE	FALSE	1	0	3	59	FALSE	FALSE	FALSE
cg543	AAAAAAGGCCTGAAGGATAT	GGG	3614	1205	ADAR-001 Exon 15	TRUE	FALSE	FALSE	1	0	6	98	FALSE	FALSE	FALSE
cg544	GGCCTGAAGGATATGGGCTA	TGG	3620	1207	ADAR-001 Exon 15	TRUE	FALSE	FALSE	1	0	0	21	TRUE	FALSE	FALSE
cg545	GCCTGAAGGATATGGGCTAT	GGG	3621	1207	ADAR-001 Exon 15	TRUE	FALSE	FALSE	1	0	0	31	TRUE	FALSE	FALSE
cg546	TCCCATAGCCCATATCCTTC	AGG	3611	1204	ADAR-001 Exon 15	TRUE	FALSE	FALSE	1	0	1	23	FALSE	FALSE	FALSE
cg547	AGGATATGGGCTATGGGAAC	TGG	3627	1209	ADAR-001 Exon 15	TRUE	TRUE	FALSE	1	0	0	27	TRUE	FALSE	FALSE
cg548	GAACTGGATTAGCAAACCCC	AGG	3643	1215	ADAR-001 Exon 15	TRUE	TRUE	FALSE	1	0	3	11	FALSE	FALSE	FALSE
cg549	CTGGATTAGCAAACCCCAGG	AGG	3646	1216	ADAR-001 Exon 15	TRUE	TRUE	FALSE	1	0	0	41	TRUE	FALSE	FALSE
cg550	TAAAAGTTCTTTTCCTCCTG	GGG	3648	1216	ADAR-001 Exon 15	TRUE	TRUE	FALSE	1	0	10	95	FALSE	FALSE	FALSE
cg551	ATAAAAGTTCTTTTCCTCCT	GGG	3649	1217	ADAR-001 Exon 15	TRUE	TRUE	FALSE	1	0	6	94	FALSE	FALSE	FALSE
cg552	GATAAAAGTTCTTTTCCTCC	TGG	3650	1217	ADAR-001 Exon 15	TRUE	TRUE	FALSE	1	0	3	59	FALSE	FALSE	FALSE
cg553	TCACTGGAGCATACTATACT	GGG	3677	1226	ADAR-001 Exon 15	TRUE	FALSE	FALSE	1	0	0	17	TRUE	FALSE	FALSE
cg554	GTCACTGGAGCATACTATAC	TGG	3678	1226	ADAR-001 Exon 15	TRUE	FALSE	FALSE	1	0	3	7	FALSE	FALSE	FALSE
