# Supplementary material for: Systematic identification and characterization of high efficiency Cas9 guide RNAs for therapeutic targeting of ADAR
Source: PLoS One. 2025 Feb 24;20(2):e0317745. doi: 10.1371/journal.pone.0317745 (PMC11849909; doi:10.1371/journal.pone.0317745)
Supplement: S2 Table — (XLSX) [file pone.0317745.s005.xlsx]

## Sheet: Table 2.
Candidate Guide ID	Average Frameshift Mutation Rate (%)	Std Dev Frameshift Mutation Rate (%)	Average Indel Rate (%)	Std Dev Indel Rate (%)	Doench Efficiency Score	Average Indel Rate - Average Frameshift Rate (%)
cg145	56.47	3.94	62.21	4.26	66.65	5.74
cg113	48.59	3.49	51.57	3.72	62.85	2.98
cg020	48.15	1.74	60.58	2.43	51.08	12.43
cg223	47.39	2.58	56.99	2.11	73.96	9.6
cg202	41.6	6.35	46.74	5.32	69.17	5.14
cg096	40.84	2.61	42.55	2.93	58.58	1.71
cg019	38.74	4.41	53.21	4.39	61.4	14.47
cg065	31.05	1.86	34.75	2.22	71.11	3.7
cg110	30.05	1.03	33.73	1.17	77.93	3.68
cg174	28.69	1.74	36.38	1.34	65.63	7.69
cg030	27.53	1.63	37.89	1.55	57.44	10.36
cg007	23.94	0.55	27.98	0.14	38.61	4.04
cg419	21.54	1.27	25.71	1.02	41.83	4.17
cg152	20.15	1.88	23.22	1	51.3	3.07
cg164	20.15	1.22	25.44	1.11	61.58	5.29
cg063	19.91	2	31.21	4.2	58.74	11.3
cg254	19.62	0.58	22.5	0.5	58.52	2.88
cg218	19.26	2.52	24.15	2.42	59.68	4.89
cg337	18.92	1.14	21.84	1.2	62.68	2.92
cg156	18.9	0.72	21.78	1.19	47.41	2.88
cg173	17.88	1.59	20.37	1.68	36.47	2.49
cg424	17.66	1.41	23.93	1.15	39.25	6.27
cg296	17.63	0.75	22.04	1.06	49.59	4.41
cg395	17.47	2.77	27.14	4.16	55.62	9.67
cg165	17.29	0.83	20.47	0.92	71.38	3.18
cg242	17.12	4.54	21.73	3.77	47.71	4.61
cg214	17.04	0.66	18.32	0.49	72.46	1.28
cg411	16.88	1.14	20.62	2	55.7	3.74
cg099	16.26	0.04	17.92	0.8	68.95	1.66
cg385	14.95	1.86	18.16	2.75	49.64	3.21
cg219	14.25	0.28	17.24	0.42	66.91	2.99
cg420	14.22	1.31	19.22	1.62	38.92	5
cg094	13.89	1.58	17.74	3.39	52.56	3.85
cg111	13.5	0.51	16.5	0.58	68.71	3
cg222	13.4	2.47	16.28	3.21	61.94	2.88
cg182	12.73	2.3	16.64	2.8	39.33	3.91
cg115	12.45	0.2	14.24	0.96	52.02	1.79
cg366	12.28	0.82	15.36	0.12	68.65	3.08
cg172	12.09	2.04	15.25	2.89	46.72	3.16
cg064	11.94	2.1	16.39	1.48	46.42	4.45
cg097	11.8	1.71	14.31	1.64	55.25	2.51
cg217	11.79	3.4	14.14	4.25	63.21	2.35
cg071	11.75	1.55	13.23	1.29	73.1	1.48
cg370	11.51	0.8	13.13	0.36	80.33	1.62
cg387	11.13	2.39	13.37	2.46	61.29	2.24
cg009	10.83	1.12	14.02	1.86	50.83	3.19
cg008	10.56	1.59	14.54	1.79	54.08	3.98
cg425	10.03	1.38	13.91	2	57.07	3.88
cg107	9.96	1.7	11.74	1.02	55.41	1.78
cg163	9.91	0.38	11.83	0.13	66.09	1.92
cg170	9.72	1.97	12.46	1.36	56.17	2.74
cg236	9.5	2.08	13.18	2.39	73.8	3.68
cg338	9.39	0.41	10.49	0.33	55.63	1.1
cg373	9.31	1.07	12.35	1.41	72.34	3.04
cg434	9.25	1.26	12.11	1.59	50.1	2.86
cg203	9.21	2.61	10.77	3.04	68.47	1.56
cg393	9.21	0.46	10.41	1.05	55.92	1.2
cg167	9.12	1.09	11.66	1.32	70.2	2.54
cg369	9.04	0.18	13.36	1.1	64.32	4.32
cg224	9.02	1.07	11.16	2.16	40.47	2.14
cg103	8.64	1.51	9.65	1.35	65.81	1.01
cg394	8.47	0.58	12.83	1.92	66.06	4.36
cg221	8.41	1.25	9.64	1.46	56.57	1.23
cg220	8.35	1.12	10.52	1.18	67.13	2.17
cg043	7.97	2.94	10.42	3.88	52.54	2.45
cg150	7.76	0.71	8.94	1.27	38.46	1.18
cg230	7.75	1.66	9.32	1.93	51.94	1.57
cg305	7.36	1.16	11.31	0.67	62.07	3.95
cg125	7.34	1.56	8.62	1.73	64.9	1.28
cg104	7.15	1.22	9.09	1.29	63.67	1.94
cg248	7.05	0.78	8.96	0.72	54.06	1.91
cg389	6.89	1.53	8.05	1.55	56.61	1.16
cg176	6.88	1.22	13.53	1.54	53.84	6.65
cg234	6.86	0.62	8.14	0.34	47.76	1.28
cg171	6.78	1.31	8.59	1.47	66.28	1.81
cg359	6.76	1.36	9.32	1.15	55.15	2.56
cg342	6.75	0.32	10.17	0.99	67.33	3.42
cg435	6.7	0.92	8.55	1.6	59.44	1.85
cg006	6.55	0.61	8.76	0.75	64.44	2.21
cg306	6.52	0.74	8.49	1.14	57.06	1.97
cg250	6.36	1.29	7.85	1.45	69.81	1.49
cg360	6.03	0.32	7.55	0.43	69.11	1.52
cg010	5.98	0.3	8.81	0.88	41.02	2.83
cg252	5.88	1.34	7.17	1.71	52.68	1.29
cg327	5.87	1.49	8	1.05	36.31	2.13
cg235	5.7	1.65	6.35	1.82	73.83	0.65
cg392	5.67	1.85	7.75	1.72	57.46	2.08
cg409	5.18	0.58	7.85	0.88	40.99	2.67
cg354	5.14	0.59	6.89	0.45	59.88	1.75
cg308	5	0.72	6.32	1.4	53.44	1.32
cg102	4.99	0.44	6.38	1.57	69.82	1.39
cg216	4.88	0.79	5.64	0.88	57.54	0.76
cg153	4.84	0.28	5.84	0.07	20.75	1
cg225	4.77	0.72	6.38	0.47	31.59	1.61
cg211	4.72	1.24	8.29	1.32	56.25	3.57
cg181	4.63	2.16	5.18	1.9	58.38	0.55
cg243	4.56	0.29	6.68	1.4	51.68	2.12
cg255	4.56	0.94	7.1	1.08	72.48	2.54
cg095	4.49	1.88	5.09	2.03	44.54	0.6
cg422	4.43	0.1	5.52	0.58	43.43	1.09
cg251	4.39	0.93	5.88	0.29	60.5	1.49
cg144	4.32	0.84	6.06	0.7	57	1.74
cg197	4.22	0.25	5.44	0.59	34.02	1.22
cg228	4.22	1.2	5.93	2.23	55.15	1.71
cg169	4.19	1.27	4.86	1.23	64.99	0.67
cg362	4.19	0.22	5.83	0.67	59.11	1.64
cg116	4.11	1.32	5.64	0.62	51.13	1.53
cg209	4.11	0.8	4.57	0.88	54.21	0.46
cg388	4.08	0.35	4.5	0.45	59.35	0.42
cg231	4.03	0.81	5.49	0.91	50.86	1.46
cg038	3.99	0.29	4.95	0.38	61.71	0.96
cg309	3.99	0.65	7.5	1.72	56.56	3.51
cg304	3.85	0.6	5.56	0.5	58.95	1.71
cg162	3.83	0.6	4.39	0.81	44.95	0.56
cg407	3.8	0.71	5.8	0.31	63.17	2
cg276	3.7	0.69	4.83	1.05	57.36	1.13
cg177	3.67	1.63	5.35	1.56	41.44	1.68
cg106	3.66	1.22	4.56	1.22	65.33	0.9
cg213	3.56	0.57	5.35	0.68	53.13	1.79
cg328	3.54	1.03	4.9	1.06	47.98	1.36
cg379	3.44	0.87	3.69	1.02	60.09	0.25
cg192	3.34	0.16	3.89	0.2	44.69	0.55
cg352	3.34	0.26	3.84	0.49	47.71	0.5
cg426	3.24	0.32	4.19	0.92	61.08	0.95
cg343	3.11	0.21	4.05	0.54	56.33	0.94
cg239	3.07	0.22	4.27	0.4	42.18	1.2
cg208	3.01	0.68	4.85	0.39	66.1	1.84
cg378	2.87	0.57	3.07	0.52	60.81	0.2
cg244	2.86	0.35	4.62	0.97	56.14	1.76
cg109	2.79	0.91	3.61	0.93	70.93	0.82
cg158	2.77	0.18	4.32	0.65	49.41	1.55
cg371	2.77	0.51	3.21	0.41	53.31	0.44
cg374	2.75	1.18	3.39	0.99	68.39	0.64
cg166	2.72	0.33	3.25	0.48	59.24	0.53
cg238	2.55	0.77	4.63	0.08	59.21	2.08
cg183	2.53	0.55	3.35	0.57	59.06	0.82
cg257	2.53	1.08	3.61	1.08	41.55	1.08
cg286	2.49	0.98	4.06	0.37	55.78	1.57
cg436	2.44	0.2	4.14	1.07	46.2	1.7
cg229	2.4	2.05	3.47	2.27	60.38	1.07
cg350	2.38	0.26	3.47	0.24	37.43	1.09
cg285	2.31	0.95	2.55	0.88	55.38	0.24
cg323	2.29	1.05	2.92	0.77	41.4	0.63
cg227	2.22	0.25	2.72	0.73	66.73	0.5
cg201	2.2	1.17	2.99	1.13	45.81	0.79
cg086	2.17	0.71	2.78	0.7	57.29	0.61
cg154	2.12	0.24	2.68	0.05	30.4	0.56
cg091	2.08	0.17	3.23	0.13	39.61	1.15
cg380	2.06	1.11	2.28	1.19	59.94	0.22
cg066	2.05	0.35	2.41	0.45	53.24	0.36
cg237	2.03	0.54	2.66	1.24	65.18	0.63
cg357	2.03	0.24	2.49	0.26	50.75	0.46
cg168	2.01	0.1	2.13	0.17	51.74	0.12
cg148	1.98	0.55	3.23	0.37	53.48	1.25
cg311	1.98	0.26	3.16	0.71	27.44	1.18
cg329	1.93	0.97	2.63	1.3	28.07	0.7
cg147	1.86	0.24	2.43	0.38	67.71	0.57
cg355	1.83	0.68	2.18	0.59	53.31	0.35
cg418	1.77	0.23	3.02	0.25	47.96	1.25
cg108	1.76	0.52	2.06	0.52	53.19	0.3
cg151	1.7	0.49	2.42	1.05	54.03	0.72
cg364	1.7	0.18	2.79	0.57	27.64	1.09
cg078	1.68	0.31	2.54	0.46	39.69	0.86
cg100	1.67	0.64	1.82	0.68	59.17	0.15
cg253	1.62	0.32	2.61	0.96	66.32	0.99
cg353	1.57	0.3	2.51	0.43	68.83	0.94
cg375	1.56	0.53	1.81	0.55	42.73	0.25
cg349	1.54	0.26	1.88	0.26	61.8	0.34
cg112	1.53	0.35	1.63	0.46	48.61	0.1
cg210	1.5	0.73	2.42	0.63	64.58	0.92
cg284	1.5	0.88	1.63	0.93	60.15	0.13
cg287	1.44	0.19	2.17	0.74	51.65	0.73
cg241	1.43	0.41	1.62	0.46	40.89	0.19
cg390	1.38	0.93	1.69	0.85	57.21	0.31
cg382	1.37	0.11	1.64	0.28	28.12	0.27
cg297	1.36	0.18	1.56	0.25	28.52	0.2
cg105	1.35	0.46	1.55	0.54	44.81	0.2
cg207	1.35	0.23	1.65	0.32	61.04	0.3
cg215	1.33	0.29	1.55	0.29	58.36	0.22
cg365	1.28	0.12	1.85	0.33	59.53	0.57
cg368	1.2	0.13	1.47	0.15	55.19	0.27
cg384	1.18	1.01	1.56	1.08	49.26	0.38
cg032	1.14	1.14	1.31	1.02	53.42	0.17
cg344	1.13	0.47	1.67	0.47	64.84	0.54
cg437	1.12	0.57	1.42	0.5	37.59	0.3
cg233	1.09	0.35	1.85	0.21	43.03	0.76
cg027	1.07	0.39	1.43	0.22	50.14	0.36
cg302	0.97	0.12	1.14	0.11	42.43	0.17
cg204	0.96	0.45	1.42	0.73	46.38	0.46
cg381	0.96	0.15	1.02	0.14	63.89	0.06
cg184	0.92	0.11	1.3	0.34	46.91	0.38
cg400	0.89	0.37	1.11	0.19	49.89	0.22
cg175	0.88	0.27	1.11	0.38	33.51	0.23
cg410	0.88	0.09	1.08	0.13	44.34	0.2
cg423	0.87	0.35	1.05	0.52	35.26	0.18
cg376	0.86	0.31	0.9	0.32	30.69	0.04
cg406	0.86	0.3	1.15	0.13	48.9	0.29
cg256	0.85	0.39	1.15	0.73	72.34	0.3
cg391	0.84	0.47	1.1	0.58	40.54	0.26
cg361	0.81	0.35	0.96	0.43	55.11	0.15
cg428	0.78	0.28	1.08	0.08	20.93	0.3
cg312	0.74	0.14	1.72	0.26	60.25	0.98
cg205	0.7	0.27	0.91	0.44	32.39	0.21
cg363	0.7	0.21	0.94	0.17	41.63	0.24
cg412	0.54	0.23	0.65	0.23	48.93	0.11
cg340	0.5	0.15	1.26	0.7	52.21	0.76
cg226	0.45	0.44	0.49	0.45	44.02	0.04
cg206	0.43	0.19	0.5	0.25	48.62	0.07
cg212	0.41	0.26	0.63	0.16	36.79	0.22
cg408	0.4	0.24	0.44	0.25	44.53	0.04
cg101	0.39	0.06	0.4	0.05	45.73	0.01
cg339	0.37	0.15	0.58	0.32	57.24	0.21
cg427	0.36	0.1	0.48	0.21	34.66	0.12
cg015	0.35	0.35	0.61	0.29	45.71	0.26
cg303	0.35	0.15	0.5	0.31	21.38	0.15
cg195	0.34	0.19	0.4	0.3	36.41	0.06
cg098	0.31	0.36	0.31	0.36	38.51	0
cg341	0.31	0.25	0.37	0.29	64.55	0.06
cg351	0.28	0.15	0.31	0.17	46.43	0.03
cg232	0.26	0.24	0.29	0.25	66.01	0.03
cg348	0.26	0.12	0.36	0.04	61.67	0.1
cg310	0.23	0.02	0.42	0.07	60.49	0.19
cg258	0.16	0.08	0.2	0.1	43.76	0.04
cg307	0.16	0.12	0.21	0.14	60.98	0.05
cg114	0.13	0.06	0.14	0.03	63.05	0.01
cg386	0.13	0.06	0.24	0.04	48.26	0.11
cg247	0.1	0.06	0.14	0.08	56.05	0.04
cg240	0.09	0.06	0.17	0.04	37.07	0.08
cg356	0.08	0.06	0.2	0.14	53.07	0.12
cg377	0.08	0.07	0.09	0.07	55.22	0.01
cg067	0.05	0.01	0.13	0.14	55.68	0.08
cg401	0.05	0.06	0.09	0.06	34.1	0.04
cg246	0.02	0	0.02	0	60.79	0
cg358	0.02	0.01	0.04	0.03	40.44	0.02
cg003	0.01	0.01	0.04	0.06	61.77	0.03
cg039	0	0	0.01	0.01	51.55	0.01
cg060	0	0.01	0.01	0	55.8	0.01
cg157	0	0	0	0	44.87	0
cg245	0	0	0	0	56.62	0
cg249	0	0	0	0	35.83	0
cg367	0	0	0	0	67.7	0
cg372	0	0	0	0	65.27	0
cg383	0	0.01	0.02	0.01	35.48	0.02
