# Supplementary material for: Systematic identification and characterization of high efficiency Cas9 guide RNAs for therapeutic targeting of ADAR
Source: PLoS One. 2025 Feb 24;20(2):e0317745. doi: 10.1371/journal.pone.0317745 (PMC11849909; doi:10.1371/journal.pone.0317745)
Supplement: S3 Table — (XLSX) [file pone.0317745.s006.xlsx]

## Sheet: Table 3.
Sample ID	Candidate Guide ID	Replicate	RNP dose (µM)	Number of Input Reads	Number of Reads Aligned	Percent Aligned (%)	Indel Rate (%)	Frameshift Mutation Rate (%)
1	cg007	1	0.5	677657	492886	72.73	6.0407	5.65
2	cg113	1	0.5	1011353	401672	39.72	11.7215	11.14
3	cg202	1	0.5	1516055	1437954	94.85	38.465	34.63
4	cg007	1	1	1760154	1318227	74.89	16.3741	13.89
5	cg113	1	1	900393	396806	44.07	20.5496	19.16
6	cg202	1	1	2139667	2037001	95.2	55.0543	52.03
7	cg007	1	2	1859717	1450117	77.98	32.4521	27.96
8	cg113	1	2	1239533	581440	46.91	33.2291	30.79
9	cg202	1	2	2292606	2199483	95.94	65.8543	60.89
10	cg007	1	4	1510754	1172341	77.6	46.1363	42.36
11	cg113	1	4	920158	361377	39.27	50.0253	47.93
12	cg202	1	4	1200416	1119482	93.26	78.5834	72.7
13	cg019	1	0.5	1036670	748417	72.19	29.5902	20.48
14	cg145	1	0.5	1958307	1721116	87.89	45.5323	40.71
15	cg214	1	0.5	1935120	1749426	90.4	17.3346	16.8
16	cg019	1	1	1812267	1483662	81.87	37.2668	27.17
17	cg145	1	1	2176996	1989530	91.39	71.2117	65.91
18	cg214	1	1	2166408	1923356	88.78	40.1267	35.82
19	cg019	1	2	1926194	1517453	78.78	59.6944	44.96
20	cg145	1	2	2138743	1936427	90.54	67.8685	63.92
21	cg214	1	2	2227688	1930338	86.65	40.6737	39.2
22	cg019	1	4	1859831	1460254	78.52	55.0007	42.76
23	cg145	1	4	2141920	1867378	87.18	72.6115	67.06
24	cg214	1	4	1302670	964381	74.03	61.0229	57.58
25	cg020	1	0.5	1371709	1028139	74.95	31.3107	25.13
26	cg152	1	0.5	483873	4111	0.85	7.638	6.86
28	cg020	1	1	1664097	1337641	80.38	44.1358	37.4
29	cg152	1	1	490913	17341	3.53	19.6182	16.89
30	cg218	1	1	1992148	1837845	92.25	17.2698	14.57
31	cg020	1	2	2035225	1714407	84.24	57.6158	46.94
32	cg152	1	2	420804	6619	1.57	32.452	27.9
33	cg218	1	2	2140549	1928355	90.09	29.1861	24.74
34	cg020	1	4	1779043	1447919	81.39	54.0598	45.1
35	cg152	1	4	452963	3986	0.88	44.004	37.68
36	cg218	1	4	1469375	1252487	85.24	35.3264	31.41
37	cg030	1	0.5	1445866	1374647	95.07	18.263	15.64
38	cg156	1	0.5	420871	3567	0.85	17.5217	15.95
39	cg223	1	0.5	1982296	1805415	91.08	33.2023	28.38
40	cg030	1	1	1881578	1786173	94.93	31.5422	26.07
41	cg156	1	1	450004	3990	0.89	30.4762	24.84
42	cg223	1	1	2610184	2398930	91.91	51.1601	40.71
43	cg030	1	2	2134402	2010900	94.21	44.026	35.46
44	cg156	1	2	559387	5923	1.06	40.3681	36.52
45	cg223	1	2	2101218	1948979	92.75	61.4023	51.36
46	cg030	1	4	2105275	1965937	93.38	54.925	42.73
47	cg156	1	4	438900	3435	0.78	44.2504	39.53
48	cg223	1	4	1432351	1223921	85.45	61.1208	52.07
49	cg063	1	0.5	1261311	934379	74.08	9.0597	5.61
50	cg164	1	0.5	509128	4610	0.91	5.1193	3.56
51	cg242	1	0.5	867802	395750	45.6	8.0963	6.25
52	cg063	1	1	1657178	1303233	78.64	11.4324	7.98
53	cg164	1	1	388647	5023	1.29	17.8977	14.65
54	cg242	1	1	848830	423264	49.86	17.8139	16.1
55	cg063	1	2	1467409	1146791	78.15	20.6261	11.85
56	cg164	1	2	407681	6918	1.7	25.7589	22.22
57	cg242	1	2	1183096	658283	55.64	25.7643	20.12
58	cg063	1	4	1999790	1577858	78.9	31.7408	19.34
59	cg164	1	4	468480	3873	0.83	36.7674	28.89
60	cg242	1	4	1286340	608007	47.27	36.9629	29.79
61	cg065	1	0.5	1431457	1086515	75.9	19.2325	17.22
62	cg165	1	0.5	451433	3846	0.85	2.3141	1.53
63	cg254	1	0.5	2197321	2085530	94.91	7.2824	5.94
64	cg065	1	1	1683802	1337317	79.42	28.7682	23.62
65	cg165	1	1	495276	5673	1.15	12.9914	11.18
66	cg254	1	1	2265235	2139528	94.45	11.9353	10.23
67	cg065	1	2	1726287	1395261	80.82	45.6538	40.67
68	cg165	1	2	463099	7359	1.59	11.0069	8.91
69	cg254	1	2	2865055	2706674	94.47	19.3239	15.29
70	cg065	1	4	1944185	1490260	76.65	54.8608	48.08
71	cg165	1	4	456313	2754	0.6	16.594	15
72	cg254	1	4	2093214	1980679	94.62	28.1926	24.73
73	cg094	1	0.5	1190713	807140	67.79	15.5321	12.74
74	cg173	1	0.5	1255714	822033	65.46	3.8568	3.5
76	cg094	1	1	1565192	1196170	76.42	29.6638	26.91
77	cg173	1	1	1474882	1030647	69.88	7.6306	7.02
79	cg094	1	2	1869956	1511012	80.8	44.0615	36.84
80	cg173	1	2	1614264	1152287	71.38	16.4627	15.22
82	cg094	1	4	1725769	1264718	73.28	52.1008	46.67
83	cg173	1	4	1629648	1113989	68.36	21.5816	19.82
85	cg096	1	0.5	682720	274634	40.23	8.6537	8.27
86	cg174	1	0.5	1202756	653475	54.33	12.4159	10.4
88	cg096	1	1	950750	394342	41.48	16.1814	15.93
89	cg174	1	1	1290242	784537	60.81	28.6596	23.46
91	cg096	1	2	813393	398566	49	32.8678	31.63
92	cg174	1	2	1430942	904762	63.23	47.5449	36.85
94	cg096	1	4	998819	418355	41.88	36.9786	36.34
95	cg174	1	4	1280856	678865	53	55.8596	45.27
97	cg007	2	0.5	539788	340017	62.99	4.2751	3.85
98	cg113	2	0.5	655924	90083	13.73	8.0925	7.82
99	cg202	2	0.5	1651703	1525756	92.37	26.0388	23.36
100	cg007	2	1	1524524	1123484	73.69	19.6154	16.65
101	cg113	2	1	1018599	432005	42.41	18.6671	17.56
102	cg202	2	1	1896898	1744828	91.98	56.6406	48.91
103	cg007	2	2	1732883	1284167	74.11	34.4197	29.52
104	cg113	2	2	1177291	549283	46.66	37.7123	35.86
105	cg202	2	2	1779489	1617477	90.9	74.4471	67.19
106	cg007	2	4	1388625	1016294	73.19	56.3939	47.15
107	cg113	2	4	1110003	506966	45.67	49.5443	46.51
108	cg202	2	4	1297259	1209272	93.22	85.3425	74.61
109	cg019	2	0.5	807019	591572	73.3	31.8822	22.27
110	cg145	2	0.5	1666678	1454933	87.3	50.3363	44.73
111	cg214	2	0.5	1929897	1735486	89.93	24.0115	22.16
112	cg019	2	1	1635209	1325300	81.05	53.9913	39.11
113	cg145	2	1	2156743	1939311	89.92	72.0376	67.01
114	cg214	2	1	2054606	1862826	90.67	40.3689	38.13
115	cg019	2	2	2220567	1702326	76.66	66.2596	46.24
116	cg145	2	2	2179026	1929293	88.54	79.7071	71.61
117	cg214	2	2	2199273	1997643	90.83	56.3238	54.31
118	cg019	2	4	2024458	1512547	74.71	77.0728	49.18
119	cg145	2	4	1919191	1656713	86.32	81.924	73.47
120	cg214	2	4	1237501	1116249	90.2	59.4754	56.5
121	cg020	2	0.5	769004	538322	70	33.0613	25.99
122	cg152	2	0.5	402872	2600	0.65	7.7692	6.73
123	cg218	1	0.5	1693186	1456764	86.04	8.2707	7.34
124	cg020	2	1	1983777	1583411	79.82	45.6822	36.81
125	cg152	2	1	420554	2247	0.53	18.5136	15.84
126	cg218	2	1	2171368	1905922	87.78	18.703	15.58
127	cg020	2	2	1909361	1473363	77.17	62.5397	50.1
128	cg152	2	2	539480	3487	0.65	39.5756	33.3
129	cg218	2	2	1873505	1583956	84.55	27.202	23.04
130	cg020	2	4	1731907	1363754	78.74	66.6908	54.41
131	cg152	2	4	456885	4356	0.95	37.9247	30.97
132	cg218	2	4	1632346	1404714	86.05	33.7792	28.89
133	cg030	2	0.5	950925	906179	95.29	23.4386	18.82
134	cg156	2	0.5	390686	3466	0.89	13.6469	12.49
135	cg223	2	0.5	2302036	2163877	94	34.9376	27.69
136	cg030	2	1	1802098	1697669	94.21	31.4939	24.95
137	cg156	2	1	527726	3751	0.71	24.0469	20.77
138	cg223	2	1	1979029	1805826	91.25	42.2289	34.15
139	cg030	2	2	1939138	1859258	95.88	61.0683	48.47
140	cg156	2	2	580081	4685	0.81	40.4909	36.48
141	cg223	2	2	2173608	2047603	94.2	67.5233	58.35
142	cg030	2	4	1963820	1796512	91.48	62.1293	44.28
143	cg156	2	4	492652	5838	1.19	45.2381	37.94
144	cg223	2	4	1341491	1207150	89.99	57.6487	50.09
145	cg063	2	0.5	1318669	994522	75.42	8.3589	5.08
146	cg164	2	0.5	493137	4665	0.95	8.1886	7.76
147	cg242	2	0.5	1004772	442536	44.04	10.2864	8.05
148	cg063	2	1	1694139	1372813	81.03	17.6705	8.55
149	cg164	2	1	442633	3471	0.78	18.2944	15.82
150	cg242	2	1	949220	486090	51.21	18.8438	16.05
151	cg063	2	2	1681543	1431948	85.16	26.7487	14.66
152	cg164	2	2	528451	6669	1.26	30.6943	24.92
153	cg242	2	2	1406261	831107	59.1	33.6574	28.11
154	cg063	2	4	2080668	1734902	83.38	32.6247	18.31
155	cg164	2	4	482607	5688	1.18	43.7236	35.44
156	cg242	2	4	1235906	665308	53.83	37.4885	28.33
157	cg065	2	0.5	939042	745515	79.39	15.5908	13.06
158	cg165	2	0.5	388536	3304	0.85	2.27	2
159	cg254	2	0.5	2194002	2065362	94.14	7.0569	6.52
160	cg065	2	1	1915277	1460801	76.27	26.0933	22.04
161	cg165	2	1	573416	4922	0.86	8.4925	7.82
162	cg254	2	1	2464417	2358832	95.72	12.8389	10.58
163	cg065	2	2	2001132	1612324	80.57	37.6592	34.06
164	cg165	2	2	515014	6512	1.26	12.3157	9.58
165	cg254	2	2	2400372	2296735	95.68	17.8011	15.86
166	cg065	2	4	1844795	1455404	78.89	47.6032	40.01
167	cg165	2	4	484735	3592	0.74	14.3931	12.05
168	cg254	2	4	1882859	1771992	94.11	21.9376	17.95
169	cg094	2	0.5	893853	592364	66.27	17.4302	15.12
170	cg173	2	0.5	1325752	871874	65.76	3.7527	3.59
172	cg094	2	1	1819531	1540703	84.68	29.0424	24.02
173	cg173	2	1	1705579	1250192	73.3	11.536	10.58
175	cg094	2	2	1483468	1170512	78.9	46.9504	39.86
176	cg173	2	2	1415783	972930	68.72	14.3686	12.54
178	cg094	2	4	1506704	1104092	73.28	53.8383	48.04
179	cg173	2	4	1552603	999562	64.38	22.0873	18.54
181	cg096	2	0.5	725265	295904	40.8	11.3645	11.16
182	cg174	2	0.5	976592	521637	53.41	12.5332	10.16
184	cg096	2	1	1217761	601933	49.43	20.701	20.31
185	cg174	2	1	1239326	726309	58.61	27.8163	23.13
187	cg096	2	2	1111496	531299	47.8	34.0498	32.97
188	cg174	2	2	1158393	686808	59.29	39.7757	28.86
190	cg096	2	4	1201355	560129	46.62	40.5501	39.67
191	cg174	2	4	1071688	610956	57.01	52.7229	44.57
193	cg007	3	0.5	689888	414911	60.14	8.1056	7.61
194	cg113	3	0.5	767451	265205	34.56	6.8969	6.35
195	cg202	3	0.5	1556087	1444913	92.86	28.997	25.62
196	cg007	3	1	1516067	1053325	69.48	12.4328	11.1
197	cg113	3	1	937094	270614	28.88	14.1973	13.35
198	cg202	3	1	1803069	1692648	93.88	31.2779	28.86
199	cg007	3	2	1284861	873772	68.01	23.7887	20.86
200	cg113	3	2	945807	322200	34.07	24.491	22.79
201	cg202	3	2	1502107	1393291	92.76	56.8861	51.82
202	cg007	3	4	1140337	796369	69.84	32.5813	27.97
203	cg113	3	4	784882	266579	33.96	35.0301	33.3
204	cg202	3	4	1159757	1092685	94.22	64.4781	58.45
205	cg019	3	0.5	878149	551924	62.85	15.8844	12.47
206	cg145	3	0.5	1718405	1497349	87.14	37.9613	34.78
207	cg214	3	0.5	1706368	1393691	81.68	10.7974	10.16
208	cg019	3	1	1606999	1250016	77.79	31.6199	26.26
209	cg145	3	1	1795121	1554781	86.61	41.4118	38.67
210	cg214	3	1	2087596	1769571	84.77	16.536	15.72
211	cg019	3	2	1882281	1428958	75.92	37.4981	27.12
212	cg145	3	2	1936276	1735093	89.61	55.2929	50.09
213	cg214	3	2	1943403	1682631	86.58	33.8339	31.02
214	cg019	3	4	1527519	1136048	74.37	30.6855	25.81
215	cg145	3	4	1445208	1151011	79.64	40.6515	37.13
216	cg214	3	4	1042758	782310	75.02	30.0695	28.52
217	cg020	3	0.5	862294	521203	60.44	19.0843	13.21
218	cg152	3	0.5	408623	2420	0.59	5.7025	4.92
219	cg218	2	0.5	1631621	1276202	78.22	4.2505	3.44
220	cg020	3	1	1846029	1390782	75.34	24.6867	19.11
221	cg152	3	1	490197	715	0.15	10.0699	8.39
222	cg218	3	1	1523038	1183728	77.72	7.8947	6.83
223	cg020	3	2	1843105	1399060	75.91	32.6193	25.97
224	cg152	3	2	533349	1776	0.33	13.5135	11.49
225	cg218	3	2	1852398	1489254	80.4	12.4082	10.74
226	cg020	3	4	1607561	1227315	76.35	26.0636	19.87
227	cg152	3	4	464569	2202	0.47	16.1671	14.71
228	cg218	3	4	1341919	1084181	80.79	18.5106	16.77
229	cg030	3	0.5	1247694	1169990	93.77	12.7932	10.93
230	cg156	3	0.5	433028	2201	0.51	4.9523	4.27
231	cg223	3	0.5	2066019	1682483	81.44	18.2931	15.82
232	cg030	3	1	1917835	1831746	95.51	17.2366	14.47
233	cg156	3	1	486256	2110	0.43	16.9194	15.02
234	cg223	3	1	1741414	1493792	85.78	27.4105	25.5
235	cg030	3	2	1618423	1566865	96.81	31.0363	25
236	cg156	3	2	466230	2095	0.45	18.9499	17.23
237	cg223	3	2	2186326	1891658	86.52	38.7272	34.34
238	cg030	3	4	2009411	1919748	95.54	33.8194	27.55
239	cg156	3	4	397576	1603	0.4	22.4579	20.21
240	cg223	3	4	1203304	1048551	87.14	27.7541	24.62
241	cg063	3	0.5	1080809	730646	67.6	2.9132	2.11
242	cg164	3	0.5	410829	1425	0.35	3.7895	3.23
243	cg242	3	0.5	698751	215061	30.78	6.6363	5.75
244	cg063	3	1	1580786	1213481	76.76	11.87	9.43
245	cg164	3	1	484798	1599	0.33	8.818	7.38
246	cg242	3	1	825961	294451	35.65	9.4573	7.89
247	cg063	3	2	1504436	1152478	76.61	14.1302	11.18
248	cg164	3	2	451576	3168	0.7	20.8018	17.61
249	cg242	3	2	822934	335233	40.74	21.1957	18.96
250	cg063	3	4	1909674	1509474	79.04	24.8735	16.47
251	cg164	3	4	459155	2346	0.51	23.6999	19.69
252	cg242	3	4	700558	245531	35.05	28.9809	22.73
253	cg065	3	0.5	1099573	810500	73.71	12.0691	11.24
254	cg165	3	0.5	422948	2812	0.66	1.6003	1.32
255	cg254	3	0.5	1997029	1851541	92.71	5.708	4.07
256	cg065	3	1	2103928	1644474	78.16	22.6478	20.18
257	cg165	3	1	494051	2874	0.58	4.0362	3.55
258	cg254	3	1	2407459	2298397	95.47	6.8647	6.16
259	cg065	3	2	1998271	1597612	79.95	34.2337	30.17
260	cg165	3	2	460519	4602	1	10.0826	7.78
261	cg254	3	2	2371707	2242462	94.55	13.0808	10.17
262	cg065	3	4	2059362	1614597	78.4	43.1525	38.75
263	cg165	3	4	395076	1980	0.5	12.9798	11.36
264	cg254	3	4	1446123	1345761	93.06	15.182	12.94
265	cg094	3	0.5	744477	417368	56.06	16.4747	13.65
266	cg173	3	0.5	1161520	698404	60.13	2.2404	2.02
268	cg094	3	1	1486152	1015693	68.34	21.6014	18.37
269	cg173	3	1	1093545	673590	61.6	8.712	7.92
271	cg094	3	2	1457074	1008554	69.22	33.1125	28.13
272	cg173	3	2	1482484	971780	65.55	8.5576	7.1
274	cg094	3	4	1264006	844403	66.8	50.8802	44.69
275	cg173	3	4	1474979	839551	56.92	15.4166	13.73
277	cg096	3	0.5	459577	114251	24.86	7.5833	7.49
278	cg174	3	0.5	999852	408870	40.89	6.0112	5.41
280	cg096	3	1	725069	226836	31.28	11.7614	11.6
281	cg174	3	1	1057728	548384	51.85	13.7907	12.74
283	cg096	3	2	847936	339726	40.07	19.3532	18.66
284	cg174	3	2	1202370	715952	59.55	34.2274	27.35
286	cg096	3	4	827107	342601	41.42	32.2816	31.41
287	cg174	3	4	933458	510738	54.71	29.0944	22.09
