# Supplementary material for: Systematic identification and characterization of high efficiency Cas9 guide RNAs for therapeutic targeting of ADAR
Source: PLoS One. 2025 Feb 24;20(2):e0317745. doi: 10.1371/journal.pone.0317745 (PMC11849909; doi:10.1371/journal.pone.0317745)
Supplement: S4 Table — (XLSX) [file pone.0317745.s007.xlsx]

## Sheet: Table 4.
Candidate Guide ID	Replicate	Number of Input Reads	Number of Reads Aligned	Percent Aligned (%)	Indel Rate (%)	Frameshift Mutation Rate (%)
cg007	1	857376	654779	76.37	8.7694	8.23
cg007	2	1453867	1161491	79.89	9.2153	8.78
cg007	3	1655582	1331428	80.42	8.9573	8.61
cg019	1	1042114	765588	73.46	9.07	7.23
cg019	2	1775393	1567909	88.31	8.9247	6.87
cg019	3	1799501	1614719	89.73	9.6911	7.5
cg020	1	1065032	827305	77.68	9.6907	7.14
cg020	2	1568745	1369291	87.29	10.1645	7.58
cg020	3	1490390	1285694	86.27	10.0415	7.73
cg030	1	1306393	1245700	95.35	7.2698	6.4
cg030	2	1377360	1294496	93.98	7.5388	6.45
cg030	3	1840065	1758441	95.56	8.8838	7.76
cg063	1	1547289	1270231	82.09	4.0231	3.77
cg063	2	2054838	1726950	84.04	4.5377	4.26
cg063	3	1895399	1532441	80.85	5.3905	5.02
cg065	1	1436530	1140963	79.42	8.5898	7.36
cg065	2	1648126	1364037	82.76	7.3906	6.18
cg065	3	1581019	1251921	79.18	5.2111	4.21
cg094	1	1066866	838476	78.59	5.446	4.65
cg094	2	1609416	1339934	83.26	5.876	5.1
cg094	3	1482484	1232401	83.13	7.0777	6.04
cg096	1	716551	346573	48.37	7.1812	6.95
cg096	2	828486	418860	50.56	6.3842	6.24
cg096	3	1045235	519795	49.73	7.6763	7.5
cg113	1	1139382	567273	49.79	8.0492	7.6
cg113	2	1263821	645273	51.06	8.6142	8.1
cg113	3	1146160	574802	50.15	7.1178	6.57
cg145	1	2233958	2167959	97.05	9.2922	8.85
cg145	2	1959099	1866395	95.27	8.764	8.12
cg145	3	2146573	2049995	95.5	9.513	8.98
cg152	1	696102	13626	1.96	5.6877	5.47
cg152	2	618874	6602	1.07	5.6801	5.33
cg152	3	607096	11284	1.86	5.911	5.33
cg156	1	650805	31839	4.89	7.3683	7.11
cg156	2	542213	18576	3.43	6.896	6.54
cg156	3	551092	18032	3.27	7.3869	6.92
cg164	1	461369	17812	3.86	4.8338	4.48
cg164	2	639683	19364	3.03	4.6478	4.2
cg164	3	453774	11848	2.61	4.9375	4.63
cg165	1	597806	16662	2.79	3.0489	2.38
cg165	2	463300	14361	3.1	3.1753	2.39
cg165	3	515860	11293	2.19	2.2492	1.69
cg173	1	1624276	1294517	79.7	4.9177	4.45
cg173	2	1624061	1278792	78.74	5.1121	4.41
cg173	3	1539137	1047944	68.09	4.6728	4.17
cg174	1	1771529	1439145	81.24	3.5952	3.26
cg174	2	1572593	1077779	68.54	3.8626	3.48
cg174	3	1555083	1060718	68.21	3.2453	3
cg202	1	1968293	1916986	97.39	6.251	5.35
cg202	2	1867546	1835576	98.29	6.5712	5.59
cg202	3	1616346	1561402	96.6	6.6128	5.48
cg214	1	1995496	1874725	93.95	2.8538	1.98
cg214	2	2165800	2056660	94.96	2.8546	2.16
cg214	3	1909278	1801927	94.38	2.5484	1.89
cg218	1	2013492	1782562	88.53	6.4571	6.1
cg218	2	2142857	1932830	90.2	6.0775	5.72
cg218	3	2399335	2141867	89.27	5.8177	5.5
cg223	1	2383829	2122290	89.03	5.3968	4.91
cg223	2	2356615	2056102	87.25	5.6682	5.14
cg223	3	2253480	2015897	89.46	5.3838	4.9
cg242	1	1124290	571185	50.8	4.1088	3.12
cg242	2	1079268	573477	53.14	3.7649	2.88
cg242	3	1058478	523101	49.42	3.5882	2.79
cg254	1	2562236	2395634	93.5	5.9065	5.33
cg254	2	3014646	2852360	94.62	6.2427	5.55
cg254	3	2773742	2643905	95.32	6.0087	5.31
