# Supplementary material for: Systematic identification and characterization of high efficiency Cas9 guide RNAs for therapeutic targeting of ADAR
Source: PLoS One. 2025 Feb 24;20(2):e0317745. doi: 10.1371/journal.pone.0317745 (PMC11849909; doi:10.1371/journal.pone.0317745)
Supplement: S5 Table — (XLSX) [file pone.0317745.s008.xlsx]

## Sheet: Table 5.
Candidate Guide ID	RNP dose (µM)	Replicate	% ADAR-
cg007	0.5	1	2.01
cg007	0.5	2	9.79
cg113	0.5	1	7.75
cg113	0.5	2	8.7
cg202	0.5	1	24.5
cg202	0.5	2	24.8
cg007	1	1	3.05
cg007	1	2	4.98
cg113	1	1	13.7
cg113	1	2	14.1
cg202	1	1	41.3
cg202	1	2	41.3
cg007	2	1	4.24
cg007	2	2	7.58
cg113	2	1	21.5
cg113	2	2	26.3
cg202	2	1	63.3
cg202	2	2	65.4
cg007	4	1	4.46
cg007	4	2	8.36
cg113	4	1	38.7
cg113	4	2	40
cg202	4	1	75.5
cg202	4	2	73
cg019	0.5	1	8.63
cg019	0.5	2	9.6
cg145	0.5	1	10.1
cg145	0.5	2	18.5
cg214	0.5	1	11.7
cg214	0.5	2	14.4
cg019	1	1	13.5
cg019	1	2	16.1
cg145	1	1	17.9
cg145	1	2	28.7
cg214	1	1	30.5
cg214	1	2	26.9
cg019	2	1	17.7
cg019	2	2	19.6
cg145	2	1	29.4
cg145	2	2	28.9
cg214	2	1	46.9
cg214	2	2	49.1
cg019	4	1	22
cg019	4	2	19.6
cg145	4	1	30.3
cg145	4	2	27.5
cg214	4	1	61.9
cg214	4	2	53.4
cg020	0.5	1	6.8
cg020	0.5	2	8.1
cg152	0.5	1	5.04
cg152	0.5	2	6.96
cg218	0.5	1	6.34
cg218	0.5	2	7.59
cg020	1	1	12
cg020	1	2	12.7
cg152	1	1	10.3
cg152	1	2	11
cg218	1	1	11.2
cg218	1	2	12.1
cg020	2	1	14.3
cg020	2	2	12.5
cg152	2	1	20.7
cg152	2	2	30.2
cg218	2	1	20.1
cg218	2	2	15.6
cg020	4	1	18.2
cg020	4	2	13.2
cg152	4	1	32.2
cg152	4	2	26.9
cg218	4	1	28.7
cg218	4	2	22.4
cg030	0.5	1	9.21
cg030	0.5	2	10
cg156	0.5	1	9.17
cg156	0.5	2	9.7
cg223	0.5	1	24.9
cg223	0.5	2	21.3
cg030	1	1	13.4
cg030	1	2	15.6
cg156	1	1	19.3
cg156	1	2	19.5
cg223	1	1	43.9
cg223	1	2	42.7
cg030	2	1	21.1
cg030	2	2	25.2
cg156	2	1	37.4
cg156	2	2	33.3
cg223	2	1	57.5
cg223	2	2	63.3
cg030	4	1	32.8
cg030	4	2	31.6
cg156	4	1	37
cg156	4	2	37.3
cg223	4	1	55.3
cg223	4	2	64.4
cg063	0.5	1	6.34
cg063	0.5	2	7.35
cg164	0.5	1	5.11
cg164	0.5	2	7.58
cg242	0.5	1	5.28
cg242	0.5	2	9.43
cg063	1	1	7.51
cg063	1	2	6.97
cg164	1	1	11.5
cg164	1	2	14.7
cg242	1	1	14.6
cg242	1	2	12.8
cg063	2	1	10.8
cg063	2	2	13.2
cg164	2	1	26.4
cg164	2	2	23.2
cg242	2	1	16.5
cg242	2	2	22.3
cg063	4	1	16.2
cg063	4	2	16.5
cg164	4	1	36.5
cg164	4	2	37.6
cg242	4	1	41.6
cg242	4	2	31.8
cg065	0.5	1	12.4
cg065	0.5	2	11.4
cg165	0.5	1	3.94
cg165	0.5	2	7.49
cg254	0.5	1	7.39
cg254	0.5	2	7.22
cg065	1	1	17.1
cg065	1	2	13.8
cg165	1	1	10.1
cg165	1	2	6.8
cg254	1	1	11.4
cg254	1	2	12.7
cg065	2	1	29.6
cg065	2	2	26.2
cg165	2	1	11.3
cg165	2	2	10.4
cg254	2	1	12.7
cg254	2	2	14.5
cg065	4	1	30.3
cg065	4	2	29.8
cg165	4	1	16.9
cg165	4	2	14.6
cg254	4	1	23.9
cg254	4	2	18.4
cg094	0.5	1	12
cg094	0.5	2	13.8
cg173	0.5	1	7.49
cg173	0.5	2	7.3
cg094	1	1	24.4
cg094	1	2	20.3
cg173	1	1	10.5
cg173	1	2	9.76
cg094	2	1	32.8
cg094	2	2	35.9
cg173	2	1	11
cg173	2	2	13.7
cg094	4	1	49.2
cg094	4	2	40.1
cg173	4	1	13.6
cg173	4	2	14.1
cg096	0.5	1	16.5
cg096	0.5	2	13.9
cg174	0.5	1	10.1
cg174	0.5	2	14.6
cg096	1	1	15.3
cg096	1	2	16.1
cg174	1	1	23.5
cg174	1	2	19.5
cg096	2	1	25.9
cg096	2	2	24.6
cg174	2	1	27.7
cg174	2	2	27.5
cg096	4	1	33.4
cg096	4	2	39.6
cg174	4	1	48.4
cg174	4	2	36
