# Supplementary material for: Systematic identification and characterization of high efficiency Cas9 guide RNAs for therapeutic targeting of ADAR
Source: PLoS One. 2025 Feb 24;20(2):e0317745. doi: 10.1371/journal.pone.0317745 (PMC11849909; doi:10.1371/journal.pone.0317745)
Supplement: S6 Table — (XLSX) [file pone.0317745.s009.xlsx]

## Sheet: Table 6.
Candidate Guide ID	Average Frameshift Rate in Macrophages (%)	S.D. Frameshift Rate in Macrophages (%)	0.5 µM Average flow edit Rate (%)	1.0 µM Average flow edit Rate (%)	2.0 µM Average flow edit Rate (%)	4.0 µM Average flow edit Rate (%)	0.5 µM S.D. flow edit Rate (%)	1.0 µM S.D. flow edit Rate (%)	2.0 µM S.D. flow edit Rate (%)	4.0 µM S.D. flow edit Rate (%)	Advanced?
cg223	4.98	0.14	23.1	43.3	60.4	59.85	2.55	0.85	4.1	6.43	Yes
cg202	5.47	0.12	24.65	41.3	64.35	74.25	0.21	0	1.48	1.77	Yes
cg214	2.01	0.14	13.05	28.7	48	57.65	1.91	2.55	1.56	6.01	Yes
cg145	8.65	0.46	14.3	23.3	29.15	28.9	5.94	7.64	0.35	1.98	Yes
cg094	5.26	0.71	12.9	22.35	34.35	44.65	1.27	2.9	2.19	6.43	Yes
cg174	3.25	0.24	12.35	21.5	27.6	42.2	3.18	2.83	0.14	8.77	Yes
cg156	6.86	0.29	9.43	19.4	35.35	37.15	0.37	0.14	2.9	0.21	Yes
cg096	6.9	0.63	15.2	15.7	25.25	36.5	1.84	0.57	0.92	4.38	Yes
cg065	5.92	1.59	11.9	15.45	27.9	30.05	0.71	2.33	2.4	0.35	Yes
cg019	7.2	0.32	9.12	14.8	18.65	20.8	0.69	1.84	1.34	1.7	Yes
cg030	6.87	0.77	9.61	14.5	23.15	32.2	0.56	1.56	2.9	0.85	Yes
cg113	7.42	0.78	8.22	13.9	23.9	39.35	0.67	0.28	3.39	0.92	Yes
cg242	2.93	0.17	7.36	13.7	19.4	36.7	2.93	1.27	4.1	6.93	Yes
cg164	4.44	0.22	6.35	13.1	24.8	37.05	1.75	2.26	2.26	0.78	No
cg020	7.48	0.31	7.45	12.35	13.4	15.7	0.92	0.49	1.27	3.54	Yes
cg254	5.4	0.13	7.3	12.05	13.6	21.15	0.12	0.92	1.27	3.89	No
cg218	5.77	0.3	6.96	11.65	17.85	25.55	0.88	0.64	3.18	4.45	No
cg152	5.38	0.08	6	10.65	25.45	29.55	1.36	0.49	6.72	3.75	No
cg173	4.34	0.15	7.39	10.13	12.35	13.85	0.13	0.52	1.91	0.35	No
cg165	2.15	0.4	5.71	8.45	10.85	15.75	2.51	2.33	0.64	1.63	No
cg063	4.35	0.63	6.84	7.24	12	16.35	0.71	0.38	1.7	0.21	No
cg007	8.54	0.28	5.9	4.02	5.91	6.41	5.5	1.36	2.36	2.76	Yes
