# Supplementary material for: Systematic identification and characterization of high efficiency Cas9 guide RNAs for therapeutic targeting of ADAR
Source: PLoS One. 2025 Feb 24;20(2):e0317745. doi: 10.1371/journal.pone.0317745 (PMC11849909; doi:10.1371/journal.pone.0317745)
Supplement: S7 Table — (XLSX) [file pone.0317745.s010.xlsx]

## Sheet: Table 7.
Timepoint (hrs)	Readout	Average Value
0	Frameshift	0.0931667
0	Protein Loss	3.25
1	Frameshift	0.215333
1	Protein Loss	-0.466667
2	Frameshift	1.06177
2	Protein Loss	-1.95667
4	Frameshift	7.001
4	Protein Loss	-1.24667
6	Frameshift	9.73407
6	Protein Loss	0.79
8	Frameshift	12.9008
8	Protein Loss	1.88333
12	Frameshift	21.2653
12	Protein Loss	9.66667
16	Frameshift	30.4339
16	Protein Loss	14.3633
20	Frameshift	29.6444
20	Protein Loss	23.4767
24	Frameshift	31.7261
24	Protein Loss	19.2667
48	Frameshift	39.4712
48	Protein Loss	38.8433
84	Frameshift	49.288
84	Protein Loss	41.5467
96	Frameshift	47.8603
96	Protein Loss	38.9767
168	Frameshift	49.671
168	Protein Loss	34.64
