# Supplementary material for: Systematic identification and characterization of high efficiency Cas9 guide RNAs for therapeutic targeting of ADAR
Source: PLoS One. 2025 Feb 24;20(2):e0317745. doi: 10.1371/journal.pone.0317745 (PMC11849909; doi:10.1371/journal.pone.0317745)
Supplement: S8 Table — (XLSX) [file pone.0317745.s011.xlsx]

## Sheet: Table 8.
Candidate Guide ID	Average Frameshift Mutation Rate (%)	S.D. Frameshift Mutation Rate (%)	Codon Index	Gene Target	Isoform Targeted by Guide	PC1	PC2	PC3	PC4	PC5	PC6	PC7	PC8	PC9	PC10
cg096	80.7184	0.32		Adar	p150	22.4608	-5.36887	1.72665	-2.99417	1.60825	-2.66007	1.33097	0.289701	0.137815	-0.327894
cg096	80.7184	0.32		Adar	p150	24.8545	-5.41443	1.85688	-1.62441	4.26777	-1.17171	1.41727	0.135182	1.28914	-2.17067
cg096	80.7184	0.32		Adar	p150	25.2446	-4.89738	2.77684	0.130549	6.06172	-1.08354	1.44443	3.6615	-0.227484	0.976905
cg007	63.9275	0.18		Adar	p150	-24.1302	-1.33714	1.31162	-1.75599	5.29412	-0.747861	0.140123	-0.446692	1.00836	-0.347806
cg007	63.9275	0.18		Adar	p150	-22.7853	-0.972658	1.08374	-2.64233	3.69037	-0.452191	0.122204	-2.11269	0.194459	-0.0954146
cg007	63.9275	0.18		Adar	p150	-20.8631	-1.25843	0.830313	-1.62253	3.04579	-1.05583	-1.47042	-0.831149	1.10981	0.00446545
cg113	61.9083	5.16		Adar	p150	18.5074	0.284873	7.49585	0.486067	-0.636042	0.290447	-1.70684	-0.94916	-0.314509	2.12711
cg113	61.9083	5.16		Adar	p150	18.9735	-1.07978	6.7003	-1.42628	0.298719	1.44487	0.41831	-0.659687	-1.23026	4.0531
cg113	61.9083	5.16		Adar	p150	21.6305	7.84865	7.19656	2.66002	1.75506	-0.649486	-1.36598	-1.00569	0.200312	-0.65514
cg030	55.62	0.005		Adar	p150	11.9715	2.42909	1.94619	-7.05217	-3.80012	1.19046	-0.931502	-3.0015	0.186777	1.86852
cg030	55.62	0.005		Adar	p150	13.9034	-3.93277	3.33496	-1.29475	-1.54156	-2.3346	-0.92118	-3.05818	-1.00511	-0.736229
cg030	55.62	0.005		Adar	p150	16.342	-4.30709	3.1207	-0.921278	-0.103907	-1.66838	-1.2883	-1.90568	0.320165	-2.2656
cg223	54.2696	2.31		Adar	dual	15.0989	8.58511	1.46041	2.82178	1.3324	1.56728	0.0635009	-0.494211	-1.84873	-1.41108
cg223	54.2696	2.31		Adar	dual	17.2982	-5.34351	-0.97146	1.91534	2.58535	1.73351	1.64137	0.766261	1.08789	-1.31138
cg223	54.2696	2.31		Adar	dual	17.8801	-2.8245	-0.141183	1.02895	1.83086	3.32914	-0.0222015	-0.798569	0.300079	0.50853
cg020	53.3623	0.62		Adar	p150	-7.0036	-2.10503	-2.78815	0.549006	-1.7643	-3.41494	-0.792617	1.22069	0.968226	2.07843
cg020	53.3623	0.62		Adar	p150	-3.6884	-1.20894	-4.84932	0.134277	-0.108797	-1.03339	0.776496	-0.635723	-1.45159	0.621246
cg020	53.3623	0.62		Adar	p150	-3.41491	4.53531	-3.49947	-0.67189	-1.03717	-1.88228	-0.473581	0.551971	-2.96903	0.219961
cg065	43.3591	0.28		Adar	p150	12.4443	-3.0887	-0.878586	-0.81285	-0.147941	-1.6777	0.450669	1.29562	-1.29731	0.213138
cg065	43.3591	0.28		Adar	p150	13.1752	2.1835	-0.899283	-0.823899	0.177048	-0.893571	-1.21109	1.11973	-1.83831	0.632021
cg065	43.3591	0.28		Adar	p150	16.5007	12.3264	-1.80914	-4.87097	0.080063	-0.0834088	-0.104569	0.900464	0.976721	-0.0263303
cg145	37.9915	0.81		Adar	p150	2.26471	-1.57074	-1.57619	1.23454	-2.06987	1.14506	1.45501	-1.04012	-0.928344	-1.36943
cg145	37.9915	0.81		Adar	p150	4.67246	-0.119861	-0.86185	2.2906	-1.84635	0.271296	0.217579	0.679957	-2.024	0.0486623
cg145	37.9915	0.81		Adar	p150	5.38793	-3.26197	-3.11675	2.49527	-0.245242	2.13624	-0.50654	0.21595	0.954347	-1.29782
cg094	36.8646	2.11		Adar	p150	5.69553	-4.19682	-2.32839	3.67085	0.133956	2.69813	-2.05161	1.65813	2.26364	0.370907
cg094	36.8646	2.11		Adar	p150	6.09946	-2.74342	-3.50434	1.71161	0.0177911	1.74316	-0.304638	1.24765	1.89999	0.660501
cg094	36.8646	2.11		Adar	p150	6.96748	13.4	-3.78453	-4.69287	-1.15645	2.03155	0.911589	1.5835	5.14821	-0.107195
cg174	36.2356	1.06		Adar	p150	2.35818	-1.34325	-2.64932	0.363689	-2.13222	-2.3868	-2.7648	1.94663	-1.04518	-0.0221569
cg174	36.2356	1.06		Adar	p150	4.92877	16.1078	-0.0342744	6.28029	0.429869	-6.129	1.10374	-0.563188	0.86234	-0.0718752
cg174	36.2356	1.06		Adar	p150	6.44114	2.47339	-5.46719	-6.27187	-1.8913	3.06414	2.16782	0.409411	-3.11653	-2.08649
cg242	34.0575	0.072		Adar	dual	1.72747	-2.42381	-2.80101	2.34605	-1.17575	-0.47084	0.696439	-1.7321	-0.445865	-1.7361
cg242	34.0575	0.072		Adar	dual	4.48698	-0.969823	-3.2099	3.22894	-0.641497	3.15437	-2.2932	-0.411651	-0.247049	0.40694
cg242	34.0575	0.072		Adar	dual	5.5495	-3.25742	-3.35518	2.2361	-0.492142	2.62963	0.888375	-1.94715	1.03473	0.219097
cg202	33.7086	0.503		Adar	p150	-6.79281	-2.98204	-4.0698	1.29716	-0.102951	-0.408845	1.2892	-1.13849	0.501537	1.73053
cg202	33.7086	0.503		Adar	p150	-1.92688	-2.78864	-5.4563	-0.208339	-0.343591	-0.625028	-0.757207	-1.65368	0.840939	-0.0266313
cg202	33.7086	0.503		Adar	p150	2.71425	-1.78826	-5.35248	0.912355	-0.778693	-0.182125	-2.93959	-0.0585099	0.983325	-1.96182
cg019	24.1214	1.92		Adar	p150	-16.3243	-2.4447	-1.78956	-0.977561	2.51224	-2.99379	1.46634	0.187966	0.577075	0.842023
cg019	24.1214	1.92		Adar	p150	-14.3572	-0.734876	-3.27747	-1.44579	2.70374	-0.905747	0.944677	-0.0796435	-0.623815	0.115146
cg019	24.1214	1.92		Adar	p150	-8.08744	-2.05788	-4.27922	-0.534693	-1.27658	-2.98395	0.777751	-0.37117	0.205679	-1.21405
cg214	3.9497	0.561		Adar	dual	-10.9954	-2.79163	3.95017	1.97806	-3.39365	0.146221	1.44607	-0.0255969	1.31505	1.75897
cg214	3.9497	0.561		Adar	dual	-10.7802	0.364631	4.28778	3.15373	-3.25277	1.29027	-0.374843	2.0777	-1.21968	-0.494967
cg214	3.9497	0.561		Adar	dual	-9.40598	-2.84828	4.31558	0.550773	-4.49322	-1.75064	2.94517	2.21691	0.726088	0.150023
BFP	0	0		BFP	Cont	-16.9372	-2.61219	6.92706	-0.161962	-2.36493	-0.314736	0.935977	0.910496	1.34026	-1.44182
BFP	0	0		BFP	Cont	-13.4003	-1.182	5.85513	-2.52831	-4.88881	1.53435	1.51375	0.477768	1.61238	-0.227203
BFP	0	0		BFP	Cont	-8.80025	-1.20714	5.33467	1.0561	-5.89396	-0.364154	-0.376327	0.938989	0.168803	-1.86889
HPRT	0	0		HPRT	Cont	-19.6885	1.62242	3.25822	1.46489	2.50277	2.19858	0.592749	0.747454	-1.93829	0.660751
HPRT	0	0		HPRT	Cont	-17.4116	9.9779	1.89604	4.41896	3.34091	3.00301	2.28794	-1.4318	-0.380128	-0.288703
HPRT	0	0		HPRT	Cont	-6.59701	-0.954974	-3.77006	1.36067	0.125815	-0.485281	-1.42506	-0.794881	0.823085	3.38652
cg156				Adar	p150	-10.5474	-0.4521	-1.92537	0.952778	-1.19326	0.418369	2.16415	-3.92266	-0.389542	0.862578
cg156				Adar	p150	-3.8094	2.22157	-2.44506	-0.339552	-1.75701	-0.536149	-3.06486	1.04557	-0.377274	0.356441
cg156				Adar	p150	-2.99476	1.17228	-4.60601	-1.10308	-0.879094	1.24301	2.06913	2.59434	-2.30803	0.985148
