# Supplementary material for: Systematic identification and characterization of high efficiency Cas9 guide RNAs for therapeutic targeting of ADAR
Source: PLoS One. 2025 Feb 24;20(2):e0317745. doi: 10.1371/journal.pone.0317745 (PMC11849909; doi:10.1371/journal.pone.0317745)
Supplement: S9 Table — (XLSX) [file pone.0317745.s012.xlsx]

## Sheet: Table 9.
Candidate Guide ID	gene_name	ens_gene_id	log2FoldChange	lfcSE	pvalue	padj	significant	Isoform Targeted by Guide	Average Frameshift Mutation Rate (%)	S.D. Frameshift Mutation Rate (%)
cg007	CXCL10	ENSG00000169245.6	-3.39366	0.582709	2.66156e-10	1.10143e-06	TRUE	p150	63.9275	0.18
cg019	CXCL10	ENSG00000169245.6	0.00217601	0.0629597	0.761652	0.947648	FALSE	p150	24.1214	1.92
cg020	CXCL10	ENSG00000169245.6	0.00811983	0.0490663	0.051004	0.601609	FALSE	p150	53.3623	0.62
cg030	CXCL10	ENSG00000169245.6	2.81999	0.558439	2.09405e-08	4.88146e-07	TRUE	p150	55.62	0.005
cg065	CXCL10	ENSG00000169245.6	3.28309	0.553638	1.40297e-10	5.84862e-09	TRUE	p150	43.3591	0.28
cg094	CXCL10	ENSG00000169245.6	2.22902	0.574028	3.94159e-06	0.00017065	TRUE	p150	36.8646	2.11
cg096	CXCL10	ENSG00000169245.6	4.42525	0.546208	2.92002e-17	1.01441e-15	TRUE	p150	80.7184	0.32
cg113	CXCL10	ENSG00000169245.6	3.31436	0.552405	1.01598e-10	2.04317e-09	TRUE	p150	61.9083	5.16
cg145	CXCL10	ENSG00000169245.6	0.877974	0.965526	0.00489542	0.0776938	FALSE	p150	37.9915	0.81
cg174	CXCL10	ENSG00000169245.6	1.64984	0.608227	0.000211302	0.00599559	TRUE	p150	36.2356	1.06
cg202	CXCL10	ENSG00000169245.6	1.37937	0.650981	0.000843536	0.0463401	TRUE	p150	33.7086	0.503
cg214	CXCL10	ENSG00000169245.6	-1.15859	0.722243	0.00245069	0.0505722	FALSE	dual	3.9497	0.561
cg223	CXCL10	ENSG00000169245.6	3.36101	0.552644	5.70163e-11	1.90884e-09	TRUE	dual	54.2696	2.31
cg242	CXCL10	ENSG00000169245.6	1.30444	0.661565	0.00123155	0.0258212	TRUE	dual	34.0575	0.072
BFP	CXCL10	ENSG00000169245.6	-2.02654	0.594843	2.56824e-05	0.000785697	TRUE	Cont	0	0
AAVS1	CXCL10	ENSG00000169245.6	-0.0325758	0.0743014	4.67757e-09	1.53915e-05	FALSE	Cont	0	0
