# Supplementary material for: Systematic identification and characterization of high efficiency Cas9 guide RNAs for therapeutic targeting of ADAR
Source: PLoS One. 2025 Feb 24;20(2):e0317745. doi: 10.1371/journal.pone.0317745 (PMC11849909; doi:10.1371/journal.pone.0317745)
Supplement: S10 Table — (XLSX) [file pone.0317745.s013.xlsx]

## Sheet: Table 10.
gene_name	ens_gene_id	baseMean	log2FoldChange	lfcSE	pvalue	padj	significant
A1BG	ENSG00000121410.11	261.076	-1.03494	0.252313	6.8424e-06	5.29919e-05	TRUE
A2M	ENSG00000175899.14	27628.3	-0.949403	0.146804	2.11601e-11	3.89075e-10	TRUE
A2MP1	ENSG00000256069.7	5.69435	0.118906	0.452118	0.580594	0.726773	FALSE
A4GALT	ENSG00000128274.17	9.18803	0.0761329	0.46714	0.654772	0.785456	FALSE
A4GNT	ENSG00000118017.3	3.58858	-0.142344	0.455226	0.514749	0.672621	FALSE
AAAS	ENSG00000094914.13	694.014	-0.346431	0.110958	0.00132451	0.00582627	FALSE
AACS	ENSG00000081760.17	371.203	-0.29058	0.144098	0.0316948	0.0856016	FALSE
AAGAB	ENSG00000103591.12	491.616	0.288764	0.166691	0.0636082	0.148492	FALSE
AAK1	ENSG00000115977.19	1262.08	0.140143	0.106358	0.177307	0.320868	FALSE
AAMDC	ENSG00000087884.14	201.634	-0.0191673	0.168063	0.897946	0.943586	FALSE
AAMP	ENSG00000127837.9	1696.33	0.0334631	0.131369	0.790143	0.878438	FALSE
AANAT	ENSG00000129673.9	12.2071	-0.454961	0.545036	0.118017	0.238667	FALSE
AAR2	ENSG00000131043.12	541.608	0.329934	0.105074	0.00111865	0.00504376	FALSE
AARS	ENSG00000090861.15	1743.39	0.517693	0.0768531	4.86218e-12	9.69748e-11	FALSE
AARS2	ENSG00000124608.5	362.88	0.0443563	0.124804	0.71343	0.828239	FALSE
AARSD1	ENSG00000266967.7	189.746	0.0177873	0.157565	0.904855	0.947089	FALSE
AASDH	ENSG00000157426.14	172.292	-0.488665	0.200983	0.00744765	0.0256314	FALSE
AASDHPPT	ENSG00000149313.11	486.045	-0.158562	0.143276	0.246419	0.406969	FALSE
AASS	ENSG00000008311.15	9.4203	0.754697	0.640524	0.0346521	0.0921068	FALSE
AATF	ENSG00000275700.5	833.377	0.390948	0.14436	0.00461311	0.0171054	FALSE
AATK	ENSG00000181409.13	399.763	0.0389537	0.178574	0.821486	0.897973	FALSE
ABAT	ENSG00000183044.12	219.758	-0.585811	0.196275	0.00118261	0.00528992	TRUE
ABCA1	ENSG00000165029.16	3517.34	0.214312	0.190592	0.223281	0.378629	FALSE
ABCA10	ENSG00000154263.17	7.8612	-0.368614	0.625021	0.0759503	0.170451	FALSE
ABCA11P	ENSG00000251595.7	8.27927	-0.109841	0.419704	0.634532	0.770134	FALSE
ABCA13	ENSG00000179869.15	11.101	-1.54274	0.986352	0.00583611	0.0208499	TRUE
ABCA2	ENSG00000107331.17	854.577	-0.618624	0.247325	0.00417211	0.0157422	TRUE
ABCA3	ENSG00000167972.14	123.285	-0.283276	0.2385	0.173397	0.315712	FALSE
ABCA4	ENSG00000198691.13	4.67503	-0.109776	0.493456	0.436824	0.603838	FALSE
ABCA5	ENSG00000154265.16	95.9866	-0.434526	0.260431	0.050914	0.124768	FALSE
ABCA6	ENSG00000154262.13	63.6883	-0.485162	0.317471	0.056625	0.135799	FALSE
ABCA7	ENSG00000064687.12	647.058	0.0333971	0.206687	0.867788	0.9252	FALSE
ABCA9	ENSG00000154258.17	12.1491	-0.500074	0.637595	0.0825956	0.181992	FALSE
ABCB1	ENSG00000085563.14	37.8817	3.51263e-05	0.359225	0.997981	0.998982	FALSE
ABCB10	ENSG00000135776.5	733.15	-0.311637	0.11663	0.00486081	0.017887	FALSE
ABCB11	ENSG00000073734.9	68.2903	-0.48969	0.630339	0.0889232	0.192505	FALSE
ABCB4	ENSG00000005471.17	438.232	-0.66392	0.231511	0.00129869	0.00574099	TRUE
ABCB5	ENSG00000004846.16	5.20057	-0.86709	1.45197	0.018725	0.0558783	FALSE
ABCB6	ENSG00000115657.14	147.853	0.957298	0.250395	2.46428e-05	0.000169481	TRUE
ABCB7	ENSG00000131269.17	354.21	0.287139	0.177168	0.0859633	0.187608	FALSE
ABCB8	ENSG00000197150.12	798.665	-0.18218	0.106349	0.0791936	0.176121	FALSE
ABCB9	ENSG00000150967.18	176.728	-0.615899	0.192454	0.000603793	0.00292795	TRUE
ABCC1	ENSG00000103222.19	1757.14	0.0164226	0.297074	0.954631	0.976645	FALSE
ABCC10	ENSG00000124574.15	950.932	0.119184	0.196469	0.500981	0.661655	FALSE
ABCC11	ENSG00000121270.15	6.82779	0.33247	0.586778	0.121711	0.244099	FALSE
ABCC2	ENSG00000023839.11	17.4678	1.54647	0.916309	0.00444736	0.0166107	TRUE
ABCC3	ENSG00000108846.16	2680.9	-0.473145	0.144377	0.000589733	0.00286879	FALSE
ABCC4	ENSG00000125257.15	112.102	-0.600756	0.303486	0.0163705	0.0498346	TRUE
ABCC5	ENSG00000114770.17	940.647	-0.657826	0.181939	0.000102627	0.000609612	TRUE
ABCC6	ENSG00000091262.15	144.28	0.118305	0.219633	0.544208	0.696194	FALSE
ABCC6P1	ENSG00000256340.8	17.7504	0.430263	0.449961	0.137214	0.266277	FALSE
ABCC8	ENSG00000006071.13	7.67395	-0.057934	0.481617	0.596211	0.73848	FALSE
ABCC9	ENSG00000069431.11	9.99246	-0.297588	0.527137	0.190314	0.337241	FALSE
ABCD1	ENSG00000101986.12	4448.71	0.902179	0.185338	2.58153e-07	2.6097e-06	TRUE
ABCD2	ENSG00000173208.4	11.9694	-1.09594	0.57365	0.00627725	0.0221843	TRUE
ABCD3	ENSG00000117528.13	643.168	-0.619659	0.158591	3.56834e-05	0.000236767	TRUE
ABCD4	ENSG00000119688.21	1127.64	-0.0553447	0.0952701	0.547258	0.698936	FALSE
ABCE1	ENSG00000164163.11	1068.48	-1.0107	0.153877	7.18642e-12	1.39875e-10	TRUE
ABCF1	ENSG00000204574.13	44.1081	0.708679	0.31491	0.00711456	0.0246703	TRUE
ABCF2	ENSG00000285292.1	778.606	-0.0750897	0.157059	0.612622	0.752321	FALSE
ABCF2	ENSG00000033050.9	778.606	-0.0750897	0.157059	0.612622	0.752321	FALSE
ABCF3	ENSG00000161204.11	1142.42	0.283967	0.099562	0.00356059	0.0137657	FALSE
ABCG1	ENSG00000160179.18	146.266	1.90759	0.184554	5.2337e-26	4.18523e-24	TRUE
ABCG2	ENSG00000118777.12	154.089	-0.802624	0.215079	4.9406e-05	0.000317626	TRUE
ABCG4	ENSG00000172350.10	4.26832	-0.129449	0.481875	0.446046	0.612144	FALSE
ABCG8	ENSG00000143921.8	4.60612	-2.71465	1.67077	0.00491813	0.0180626	TRUE
ABHD1	ENSG00000143994.14	8.59583	0.702752	0.990291	0.0305317	0.0828963	FALSE
ABHD10	ENSG00000144827.9	402.451	-0.0796034	0.15197	0.572916	0.720147	FALSE
ABHD11	ENSG00000106077.18	247.57	0.0665429	0.144648	0.629754	0.766803	FALSE
ABHD11-AS1	ENSG00000225969.2	17.643	-0.408494	0.404505	0.144284	0.27586	FALSE
ABHD12	ENSG00000100997.19	5732	0.382492	0.0696214	3.26138e-08	3.83161e-07	FALSE
ABHD12B	ENSG00000131969.15	13.0778	-0.456098	0.623586	0.095873	0.204034	FALSE
ABHD13	ENSG00000139826.6	357.387	-0.0984267	0.157343	0.50798	0.667476	FALSE
ABHD14A	ENSG00000248487.9	217.773	0.236948	0.169556	0.136541	0.265395	FALSE
ABHD14A-ACY1	ENSG00000114786.16	14.4607	0.0425928	0.445334	0.828765	0.902728	FALSE
ABHD14B	ENSG00000114779.19	394.957	-0.216541	0.124774	0.0707709	0.161347	FALSE
ABHD15	ENSG00000168792.5	694.311	0.0142624	0.0981514	0.896896	0.942775	FALSE
ABHD16A	ENSG00000204427.12	7.23537	-0.148923	0.370357	0.555986	0.706103	FALSE
ABHD16B	ENSG00000183260.7	211.739	0.626387	0.180738	0.000211179	0.00116389	TRUE
ABHD17A	ENSG00000129968.15	3365.83	-0.0250572	0.0918574	0.771508	0.866719	FALSE
ABHD17B	ENSG00000107362.13	212.655	0.243624	0.133721	0.0598883	0.141879	FALSE
ABHD17C	ENSG00000136379.12	55.5125	-0.0783448	0.24592	0.716655	0.830614	FALSE
ABHD18	ENSG00000164074.15	162.142	0.40663	0.23875	0.0528736	0.12872	FALSE
ABHD2	ENSG00000140526.18	7330.14	-0.540522	0.230513	0.00850053	0.0286899	FALSE
ABHD3	ENSG00000158201.10	739.304	0.105654	0.14166	0.424862	0.592522	FALSE
ABHD4	ENSG00000100439.10	668.935	-0.260839	0.150823	0.0674418	0.155493	FALSE
ABHD5	ENSG00000011198.9	430.648	0.598923	0.139477	7.63211e-06	5.87056e-05	TRUE
ABHD6	ENSG00000163686.14	948.936	-0.501041	0.0885825	1.04114e-08	1.3291e-07	FALSE
ABHD8	ENSG00000127220.6	1007.31	0.434384	0.0959204	3.44857e-06	2.85467e-05	FALSE
ABI1	ENSG00000136754.17	2657.3	0.359326	0.113258	0.00110777	0.00500134	FALSE
ABI2	ENSG00000138443.16	263.344	0.200493	0.205926	0.282846	0.449146	FALSE
ABI3	ENSG00000108798.9	833.709	1.39154	0.124064	4.4374e-30	4.88489e-28	TRUE
ABI3BP	ENSG00000154175.17	10.8867	0.298268	0.511053	0.224567	0.380169	FALSE
ABL1	ENSG00000097007.18	1653.83	-0.0149541	0.158033	0.924519	0.958792	FALSE
ABL2	ENSG00000143322.20	1607.93	0.328106	0.212211	0.086556	0.188537	FALSE
ABLIM1	ENSG00000099204.20	355.783	-0.46773	0.243534	0.027935	0.0771181	FALSE
ABLIM2	ENSG00000163995.20	9.17729	0.0357615	0.465428	0.837046	0.907764	FALSE
ABLIM3	ENSG00000173210.19	381.884	-0.867812	0.118253	5.93033e-14	1.45917e-12	TRUE
ABO	ENSG00000175164.15	11.206	0.220099	0.492598	0.31611	0.484015	FALSE
ABR	ENSG00000159842.15	739.87	0.198946	0.233587	0.335589	0.503918	FALSE
ABRACL	ENSG00000146386.8	1613.69	-0.25788	0.239792	0.207815	0.359168	FALSE
ABRAXAS1	ENSG00000163322.14	144.297	0.335227	0.200418	0.0662303	0.153367	FALSE
ABRAXAS2	ENSG00000165660.8	579.909	0.358103	0.0715623	4.24532e-07	4.12204e-06	FALSE
ABT1	ENSG00000146109.5	424.445	0.231503	0.107681	0.0236942	0.0677039	FALSE
ABTB1	ENSG00000114626.18	1187.13	0.118657	0.100003	0.223301	0.378629	FALSE
ABTB2	ENSG00000166016.6	333.588	2.90934	0.250258	2.16219e-32	2.9561e-30	TRUE
AC000120.3	ENSG00000285953.1	19.2548	0.184492	0.484895	0.367968	0.537633	FALSE
AC000367.1	ENSG00000224981.1	5.36888	0.273046	0.528601	0.208569	0.360068	FALSE
AC001226.2	ENSG00000283208.2	3.26786	-0.170483	0.506758	0.304197	0.472263	FALSE
AC002059.3	ENSG00000285697.1	5.04156	-0.020057	0.433376	0.89682	0.942769	FALSE
AC002310.5	ENSG00000261459.1	10.476	0.0541911	0.498182	0.103557	0.215767	FALSE
AC002472.2	ENSG00000284060.1	4.96226	0.163602	0.41035	0.516165	0.673844	FALSE
AC002996.1	ENSG00000257767.2	116.109	0.032088	0.472959	0.844659	0.912128	FALSE
AC003002.3	ENSG00000269533.5	4.3237	-0.140839	0.479967	0.436245	0.603285	FALSE
AC003005.1	ENSG00000268107.6	4.44877	0.158443	0.507533	0.288624	0.455506	FALSE
AC003072.1	ENSG00000250318.1	22.0446	-1.71338	0.48213	3.52661e-05	0.000234365	TRUE
AC003665.1	ENSG00000006025.12	110.305	0.679187	0.297037	0.00680522	0.0237238	TRUE
AC003688.1	ENSG00000262302.1	8.48266	-0.21194	0.459438	0.364925	0.534293	FALSE
AC004057.1	ENSG00000196656.7	364.394	-0.59928	0.195496	0.000888036	0.00411448	TRUE
AC004223.3	ENSG00000267618.5	4.1091	-0.216032	0.555789	0.0643533	0.149798	FALSE
AC004233.2	ENSG00000270168.2	4.85276	-0.155868	0.475423	0.437912	0.604718	FALSE
AC004475.1	ENSG00000105705.16	507.304	0.54522	0.148008	0.000109901	0.000648503	FALSE
AC004556.1	ENSG00000276345.1	380.243	-0.227393	0.188048	0.191758	0.339099	FALSE
AC004593.3	ENSG00000285162.1	12.7628	-0.410742	0.596309	0.127506	0.252171	FALSE
AC004687.2	ENSG00000285897.1	4.44899	0.27723	0.560698	0.1458	0.277786	FALSE
AC004696.1	ENSG00000276578.1	18.9349	-0.46586	0.391154	0.0987039	0.20841	FALSE
AC004890.2	ENSG00000244560.7	21.4858	-0.663971	0.578712	0.0473302	0.117729	FALSE
AC004922.1	ENSG00000284292.1	23.9621	-0.0122734	0.455186	0.925015	0.959049	FALSE
AC004951.2	ENSG00000239556.4	7.01448	0.0403637	0.38542	0.875092	0.930152	FALSE
AC004951.3	ENSG00000241057.2	10.1059	-0.0696182	0.35264	0.765709	0.863738	FALSE
AC004967.1	ENSG00000243554.1	18.5494	0.264406	0.330658	0.297854	0.465255	FALSE
AC004980.1	ENSG00000205485.13	25.3907	0.421359	0.329321	0.104566	0.217351	FALSE
AC004997.1	ENSG00000248751.6	8.64781	0.101833	0.480329	0.522472	0.679045	FALSE
AC005041.1	ENSG00000159239.13	5.91281	-0.223244	0.487511	0.316527	0.484478	FALSE
AC005077.4	ENSG00000230882.1	25.1981	0.675566	0.451157	0.0330648	0.0887645	FALSE
AC005154.2	ENSG00000244480.1	6.8713	-1.2923	0.800621	0.00737583	0.0254462	TRUE
AC005154.5	ENSG00000281039.1	15.3168	-0.20352	0.375844	0.430839	0.598297	FALSE
AC005515.1	ENSG00000226025.9	11.2086	4.35716	1.14097	1.41354e-06	1.25006e-05	TRUE
AC005520.1	ENSG00000258653.3	5.81362	-0.190944	0.481274	0.353372	0.523403	FALSE
AC005622.1	ENSG00000283525.1	31.3565	-0.0654872	0.31969	0.78729	0.876588	FALSE
AC005670.2	ENSG00000262633.2	51.3192	0.0754541	0.437153	0.729904	0.840325	FALSE
AC005702.1	ENSG00000267318.1	30.0218	-0.670436	0.365556	0.0199085	0.0587279	FALSE
AC005726.1	ENSG00000258472.8	52.746	-0.563299	0.358754	0.0417655	0.106602	FALSE
AC005832.4	ENSG00000272921.1	35.8998	-0.100173	0.487457	0.464388	0.630275	FALSE
AC005833.1	ENSG00000255639.3	255.287	0.0884491	0.217731	0.643422	0.776531	FALSE
AC005865.2	ENSG00000250770.3	9.77215	0.0873921	0.391066	0.721571	0.83435	FALSE
AC005943.1	ENSG00000267059.2	72.7515	0.225326	0.523702	0.233054	0.390681	FALSE
AC006001.3	ENSG00000229180.7	243.644	0.173451	0.171335	0.277796	0.443663	FALSE
AC006011.1	ENSG00000244563.1	13.3259	-0.347169	0.49609	0.197311	0.346203	FALSE
AC006059.2	ENSG00000280571.2	9.62224	0.0393171	0.484312	0.639675	0.774103	FALSE
AC006064.6	ENSG00000285238.2	44.2831	-0.00460887	0.485808	0.884217	0.935655	FALSE
AC006116.1	ENSG00000266907.1	26.2735	-1.03539	0.353948	0.000562198	0.00275381	TRUE
AC006116.2	ENSG00000266932.1	16.2404	-0.152045	0.355069	0.551781	0.702747	FALSE
AC006116.3	ENSG00000267145.1	6.73938	-0.342458	0.507352	0.199906	0.348943	FALSE
AC006116.7	ENSG00000267459.1	8.58082	0.0732148	0.476868	0.614868	0.754368	FALSE
AC006213.1	ENSG00000159905.14	12.9717	-0.0391571	0.406239	0.858125	0.920137	FALSE
AC006254.1	ENSG00000243696.5	106.654	2.51584	0.412216	6.96648e-11	1.20267e-09	TRUE
AC006453.2	ENSG00000283196.2	22.243	-0.261295	0.371402	0.316943	0.485018	FALSE
AC006486.1	ENSG00000268643.1	7.48216	-0.0776948	0.475935	0.603399	0.744445	FALSE
AC006538.2	ENSG00000267001.1	77.8966	0.298644	0.274012	0.198288	0.347414	FALSE
AC006978.1	ENSG00000235859.5	75.0278	0.515069	0.2264	0.0111186	0.0360892	FALSE
AC006978.2	ENSG00000281593.1	3.49627	0.252574	0.528121	0.219831	0.374289	FALSE
AC007040.2	ENSG00000258881.6	8.28709	-0.0135112	0.466415	0.901041	0.945023	FALSE
AC007068.1	ENSG00000213443.2	23.9286	-0.155515	0.340758	0.539936	0.692662	FALSE
AC007192.1	ENSG00000268173.3	868.541	0.280781	0.296578	0.243992	0.403708	FALSE
AC007318.2	ENSG00000273763.2	11.0622	0.238418	0.424355	0.357962	0.527928	FALSE
AC007325.4	ENSG00000278817.1	87.1669	-0.940255	0.2496	3.38094e-05	0.000225214	TRUE
AC007326.4	ENSG00000283809.1	112.16	0.125622	0.199742	0.492626	0.65458	FALSE
AC007342.3	ENSG00000260078.3	6.54648	-0.462313	0.718511	0.0640501	0.149215	FALSE
AC007546.3	ENSG00000286220.1	14.9516	-0.0799193	0.347549	0.722392	0.834928	FALSE
AC007906.2	ENSG00000277639.2	34.5736	0.293042	0.354915	0.266176	0.429965	FALSE
AC007950.1	ENSG00000140455.17	763.31	0.052092	0.143414	0.704546	0.821978	FALSE
AC008012.1	ENSG00000285901.1	412.071	-0.430331	0.238632	0.0396793	0.102496	FALSE
AC008013.1	ENSG00000226472.8	3.83434	0.20889	0.498993	0.302255	0.470158	FALSE
AC008038.1	ENSG00000283041.1	8.06379	-0.145421	0.414365	0.549301	0.700752	FALSE
AC008072.1	ENSG00000228681.1	3.70006	0.0276183	0.455822	0.885165	0.936326	FALSE
AC008132.1	ENSG00000161103.11	5.03405	-0.0412094	0.468981	0.801945	0.886211	FALSE
AC008403.1	ENSG00000142235.9	32.06	1.53942	0.393741	8.24194e-06	6.30816e-05	TRUE
AC008494.1	ENSG00000243304.3	7.32224	-0.0812866	0.421343	0.721598	0.83435	FALSE
AC008554.1	ENSG00000237440.9	85.9648	0.0482834	0.331505	0.853454	0.916953	FALSE
AC008581.2	ENSG00000285000.1	118.247	-0.433503	0.329822	0.0933446	0.199632	FALSE
AC008592.3	ENSG00000251000.1	12.652	0.340569	0.43918	0.218414	0.372587	FALSE
AC008687.4	ENSG00000268655.2	7.04265	0.223062	0.480665	0.335908	0.504129	FALSE
AC008695.1	ENSG00000273217.1	3.99934	-0.00698382	0.495567	0.989202	0.993773	FALSE
AC008736.1	ENSG00000173809.18	3.09639	0.0203571	0.464847	0.896338	0.942543	FALSE
AC008750.8	ENSG00000269403.1	3.62001	0.00665753	0.455512	0.970941	0.984766	FALSE
AC008755.1	ENSG00000130749.10	858.56	0.530051	0.186647	0.00215357	0.00886281	FALSE
AC008758.1	ENSG00000196826.7	6.49989	-0.102459	0.483229	0.48788	0.650497	FALSE
AC008758.4	ENSG00000268744.1	4.30199	-0.358345	0.624324	0.0950837	0.202659	FALSE
AC008763.2	ENSG00000268400.5	7.41384	-0.0514226	0.497009	0.306911	0.474817	FALSE
AC008763.3	ENSG00000269711.1	5.95273	0.0425247	0.496587	0.372039	0.541435	FALSE
AC008764.4	ENSG00000268790.5	182.255	0.138435	0.39915	0.577131	0.723713	FALSE
AC008770.2	ENSG00000267179.1	3.23031	0.0668252	0.47468	0.651028	0.782203	FALSE
AC008770.4	ENSG00000286098.1	32.499	0.0432866	0.35258	0.863867	0.923897	FALSE
AC008878.3	ENSG00000268861.6	7.76708	-0.0137855	0.490034	0.802645	0.886812	FALSE
AC009053.1	ENSG00000214331.8	52.5689	0.772764	0.347462	0.00617443	0.0218757	TRUE
AC009086.2	ENSG00000277669.1	188.322	0.342521	0.239061	0.102142	0.213727	FALSE
AC009093.3	ENSG00000260908.1	7.31808	0.244974	0.559026	0.0895445	0.193431	FALSE
AC009093.8	ENSG00000284649.1	14.9658	1.26736	0.537452	0.00164994	0.00704923	TRUE
AC009093.9	ENSG00000284671.1	14.2923	0.526878	0.444985	0.0820619	0.181075	FALSE
AC009133.6	ENSG00000280893.1	63.6919	-0.273688	0.499809	0.25285	0.414682	FALSE
AC009163.4	ENSG00000261717.5	24.8303	-0.0790897	0.370336	0.752091	0.854514	FALSE
AC009237.3	ENSG00000229689.3	10.844	0.417731	0.481927	0.150244	0.284401	FALSE
AC009412.1	ENSG00000286075.1	286.83	0.113	0.470073	0.552138	0.703102	FALSE
AC009533.1	ENSG00000111788.10	12.1311	0.0842074	0.388711	0.737195	0.845138	FALSE
AC009690.1	ENSG00000260729.1	111.406	-0.357928	0.327222	0.160492	0.298205	FALSE
AC009690.3	ENSG00000273025.1	4.84282	0.0334901	0.492274	0.782119	0.873372	FALSE
AC009779.3	ENSG00000258311.5	36.9016	1.66355	0.452293	1.53316e-05	0.000110368	TRUE
AC010132.3	ENSG00000256646.7	65.8752	0.149813	0.515991	0.150372	0.284514	FALSE
AC010186.2	ENSG00000256594.8	264.862	0.129601	0.152629	0.372679	0.541859	FALSE
AC010319.1	ENSG00000254503.1	5.99507	-0.176412	0.424671	0.473147	0.637772	FALSE
AC010326.4	ENSG00000270804.1	12.1754	0.385963	0.472005	0.169618	0.310808	FALSE
AC010422.3	ENSG00000269242.1	110.186	-0.513678	0.561315	0.0927469	0.19861	FALSE
AC010422.6	ENSG00000269693.1	31.6285	-0.0120643	0.448976	0.939558	0.968229	FALSE
AC010422.8	ENSG00000285589.1	115.522	0.141957	0.179606	0.396097	0.564858	FALSE
AC010487.1	ENSG00000268225.2	4.27666	-0.108479	0.438742	0.615865	0.754935	FALSE
AC010487.3	ENSG00000283088.1	15.7261	2.95704	1.68462	0.00205207	0.00849334	TRUE
AC010507.1	ENSG00000282051.1	4.94852	-0.175119	0.526681	0.154105	0.289446	FALSE
AC010507.2	ENSG00000282339.1	6.80634	-0.42852	0.611651	0.110098	0.226158	FALSE
AC010522.1	ENSG00000268750.6	5.46628	0.365691	0.603152	0.120912	0.242927	FALSE
AC010542.3	ENSG00000260851.6	8.04536	0.132393	0.384607	0.600788	0.742294	FALSE
AC010547.4	ENSG00000261611.6	6.57556	-0.0153129	0.479018	0.866827	0.92517	FALSE
AC010615.1	ENSG00000213976.4	5.32888	-1.36492	1.23751	0.0125688	0.0399473	TRUE
AC010618.1	ENSG00000130313.7	1198.37	-0.0794148	0.121251	0.485904	0.649124	FALSE
AC010733.1	ENSG00000232713.2	3.5646	-0.250961	0.497088	0.275095	0.440552	FALSE
AC010761.1	ENSG00000160602.14	147.297	1.04825	0.369521	0.000671038	0.0032145	TRUE
AC010970.1	ENSG00000225840.2	27886.6	0.126038	0.334359	0.617311	0.756326	FALSE
AC010980.1	ENSG00000237732.9	18.3307	0.57468	0.528608	0.0700988	0.160009	FALSE
AC011043.1	ENSG00000276256.1	63.7903	-0.906143	0.21996	8.93165e-06	6.78094e-05	TRUE
AC011330.1	ENSG00000249839.1	24.1736	-0.30762	0.593168	0.099341	0.20926	FALSE
AC011448.1	ENSG00000258674.5	20.6791	-0.0481034	0.339713	0.846198	0.912976	FALSE
AC011462.1	ENSG00000105329.9	13328.2	0.557455	0.0981677	8.81061e-09	1.13596e-07	FALSE
AC011462.2	ENSG00000255730.5	30.6145	0.0125378	0.408531	0.949689	0.973664	FALSE
AC011477.1	ENSG00000267419.2	4.52779	0.114712	0.466381	0.545932	0.697609	FALSE
AC011481.1	ENSG00000130204.13	2329.39	-0.339008	0.111857	0.00174479	0.00738732	FALSE
AC011511.1	ENSG00000167807.15	9.20971	-0.592409	0.560015	0.06864	0.15757	FALSE
AC011511.4	ENSG00000267303.1	12.6988	0.0275898	0.495444	0.0697792	0.159473	FALSE
AC011529.1	ENSG00000065989.16	1192.44	0.635932	0.213152	0.00101079	0.00460642	TRUE
AC011591.2	ENSG00000283376.1	4.23088	0.221357	0.474015	0.344123	0.513413	FALSE
AC012158.1	ENSG00000243024.6	4.35152	-0.222553	0.480817	0.324157	0.492698	FALSE
AC012184.2	ENSG00000260537.2	28.7607	0.154984	0.457309	0.48086	0.644239	FALSE
AC012254.2	ENSG00000267228.7	34.8207	-0.363597	0.615785	0.106004	0.21967	FALSE
AC012309.1	ENSG00000267360.6	3.15239	-0.115319	0.484455	0.476173	0.640308	FALSE
AC012358.2	ENSG00000227799.1	14.2023	0.0304608	0.333803	0.901709	0.945472	FALSE
AC012435.1	ENSG00000260103.2	39.4541	-0.16788	0.303811	0.488834	0.65151	FALSE
AC012618.3	ENSG00000234773.7	4.48086	0.0973669	0.470287	0.584464	0.729848	FALSE
AC012651.1	ENSG00000258461.5	85.6581	0.510873	0.322325	0.0482491	0.11959	FALSE
AC013394.1	ENSG00000279765.3	299.966	0.431405	0.235977	0.0387329	0.100665	FALSE
AC013444.1	ENSG00000229781.1	5.87655	0.15063	0.469078	0.453316	0.619313	FALSE
AC013489.1	ENSG00000173867.10	19.6272	-0.366297	0.57192	0.142571	0.273447	FALSE
AC013717.1	ENSG00000285542.1	12.1145	-0.235876	0.445513	0.354308	0.524364	FALSE
AC015688.4	ENSG00000266728.5	7.03235	-0.025047	0.414451	0.90754	0.948595	FALSE
AC015802.6	ENSG00000284526.1	146.972	0.381215	0.263047	0.0913989	0.196237	FALSE
AC015813.2	ENSG00000266086.2	22.8883	-0.14434	0.428122	0.540285	0.692848	FALSE
AC015911.7	ENSG00000267369.1	3.52602	1.58326	1.23556	0.0126485	0.0401555	TRUE
AC016582.3	ENSG00000267640.6	18.0588	-0.0401922	0.431073	0.850782	0.915528	FALSE
AC017083.3	ENSG00000273398.6	19.7094	0.282431	0.548096	0.180486	0.325035	FALSE
AC018362.3	ENSG00000285942.1	23.3625	-0.134042	0.390235	0.598585	0.740391	FALSE
AC018523.2	ENSG00000256206.2	3.42958	-0.447706	0.711292	0.0604508	0.142812	FALSE
AC018635.1	ENSG00000242261.1	3.84876	0.123397	0.507155	0.237661	0.396379	FALSE
AC018638.1	ENSG00000229413.2	10.4119	0.449036	0.538506	0.123127	0.246181	FALSE
AC018638.2	ENSG00000230715.3	11.3319	2.09423	0.659656	0.000107772	0.000637275	TRUE
AC018638.4	ENSG00000243302.3	42.7185	0.903775	0.546361	0.0138607	0.0433223	TRUE
AC018638.5	ENSG00000243679.1	31.4151	1.21374	0.459558	0.000950128	0.00436282	TRUE
AC018755.2	ENSG00000268500.5	466.91	0.754203	0.159571	6.97088e-07	6.49683e-06	TRUE
AC018755.3	ENSG00000269388.1	34.6729	-0.100892	0.280603	0.656528	0.786858	FALSE
AC019257.8	ENSG00000283239.1	4.95537	0.064696	0.491449	0.587718	0.73224	FALSE
AC020904.2	ENSG00000273654.1	12.9338	-0.0495814	0.360281	0.8483	0.914255	FALSE
AC020915.1	ENSG00000267216.1	10.0258	0.108395	0.465466	0.569198	0.716913	FALSE
AC020915.5	ENSG00000283515.1	22.0825	0.97637	0.882602	0.0199989	0.0589125	FALSE
AC021087.5	ENSG00000286001.1	86.7917	-0.401302	0.255451	0.0686121	0.15757	FALSE
AC021106.1	ENSG00000249863.2	15.4619	-1.66416	0.522204	0.000129007	0.000749504	TRUE
AC022080.2	ENSG00000225349.2	8.38291	2.13425	0.959053	0.00161664	0.00692969	TRUE
AC022137.3	ENSG00000286261.1	31.8684	-0.316806	0.346482	0.221797	0.376841	FALSE
AC022149.1	ENSG00000269378.1	391.133	-0.567996	0.190721	0.00128744	0.0056987	FALSE
AC022384.1	ENSG00000272410.5	61.1264	1.76498	1.03696	0.00333413	0.0129909	TRUE
AC022400.7	ENSG00000272916.5	71.301	-0.125305	0.3313	0.605453	0.746203	FALSE
AC022414.1	ENSG00000284762.1	12.4188	-0.997732	0.7667	0.0169277	0.0512729	FALSE
AC022415.1	ENSG00000242615.1	8.55343	-0.066496	0.436659	0.752721	0.854937	FALSE
AC022415.2	ENSG00000286132.1	37.2473	0.159498	0.391678	0.526527	0.68238	FALSE
AC022826.2	ENSG00000258677.2	32.5286	0.154176	0.418156	0.528905	0.683945	FALSE
AC023055.1	ENSG00000257390.5	24.6948	-0.0488223	0.448643	0.787841	0.877029	FALSE
AC023794.4	ENSG00000250654.7	3.46084	0.335734	0.633273	0.0497069	0.122287	FALSE
AC024451.2	ENSG00000253330.1	8.16208	-0.257353	0.462696	0.30687	0.474817	FALSE
AC024592.3	ENSG00000267740.5	66.7243	-0.197739	0.296794	0.405789	0.574136	FALSE
AC025048.6	ENSG00000280852.2	17.9521	0.00504451	0.478235	0.941385	0.969301	FALSE
AC025165.3	ENSG00000257921.6	82.7897	-0.0922154	0.371189	0.701858	0.820084	FALSE
AC025279.2	ENSG00000260413.1	3.01788	0.537893	0.786828	0.058075	0.138629	FALSE
AC025283.2	ENSG00000262621.5	6.81452	0.0505089	0.493037	0.685367	0.809533	FALSE
AC025423.2	ENSG00000256664.1	87.1773	1.00397	0.258936	1.92526e-05	0.000135431	TRUE
AC025884.2	ENSG00000259098.1	8.58797	0.188425	0.36244	0.464999	0.630839	FALSE
AC026150.2	ENSG00000260784.1	10.3695	0.993471	1.03112	0.0211938	0.0618202	FALSE
AC026412.1	ENSG00000188002.10	78.3032	-0.237612	0.311786	0.335111	0.503606	FALSE
AC026464.4	ENSG00000260914.3	626.068	0.10942	0.124029	0.363305	0.532571	FALSE
AC026470.1	ENSG00000102921.8	1940.69	1.47088	0.159191	2.85145e-21	1.51538e-19	TRUE
AC026954.1	ENSG00000224647.2	3.92996	-0.136061	0.474416	0.479721	0.643258	FALSE
AC026954.2	ENSG00000261915.6	10.6921	0.0449431	0.472813	0.796544	0.882797	FALSE
AC027559.1	ENSG00000259658.5	31.4981	-0.362981	0.360273	0.166172	0.305875	FALSE
AC027644.4	ENSG00000284461.2	7.42729	-0.262291	0.552485	0.15416	0.289505	FALSE
AC027796.3	ENSG00000262304.2	11.487	0.0399765	0.487422	0.715873	0.83028	FALSE
AC034228.4	ENSG00000281938.2	14.4888	-0.278308	0.414744	0.295401	0.462797	FALSE
AC040162.1	ENSG00000261884.2	109.195	1.83164	0.483016	9.81348e-06	7.38757e-05	TRUE
AC046185.2	ENSG00000270587.1	4.12322	-0.0102628	0.412098	0.952978	0.97583	FALSE
AC055811.2	ENSG00000264187.1	19.3262	0.105499	0.424778	0.653834	0.784684	FALSE
AC055839.2	ENSG00000286190.1	16.9953	0.0415406	0.342628	0.87455	0.929895	FALSE
AC058822.1	ENSG00000282278.1	25.1762	-0.488501	0.607757	0.0905816	0.194926	FALSE
AC060764.1	ENSG00000270980.1	19.5864	-0.400352	0.35185	0.133242	0.260583	FALSE
AC060766.1	ENSG00000267102.1	71.8011	0.997367	0.286181	0.000101473	0.000603601	TRUE
AC060766.5	ENSG00000267648.1	60.256	1.46534	0.289842	5.2055e-08	5.92274e-07	TRUE
AC063952.2	ENSG00000240882.1	4.72553	0.202313	0.483165	0.342913	0.512285	FALSE
AC063977.1	ENSG00000267895.1	3.57037	0.0886971	0.460091	0.642194	0.775602	FALSE
AC063977.2	ENSG00000267990.1	10.5806	-0.480967	0.534192	0.115255	0.234115	FALSE
AC067752.1	ENSG00000285551.1	13.0107	-1.01448	0.891001	0.0163594	0.0498186	TRUE
AC067968.1	ENSG00000267022.1	26.1997	-0.162834	0.396965	0.516435	0.674093	FALSE
AC068134.3	ENSG00000251485.1	4.42244	-0.0839944	0.487297	0.556709	0.706641	FALSE
AC068533.4	ENSG00000249319.2	7.32641	-0.223369	0.490637	0.308722	0.476403	FALSE
AC068547.1	ENSG00000283228.1	117.691	-0.708254	0.569281	0.0377844	0.0987299	FALSE
AC068580.4	ENSG00000250644.3	4169.26	0.117567	0.148894	0.408477	0.577028	FALSE
AC068620.3	ENSG00000283156.1	4.78601	0.32301	0.560931	0.162258	0.300587	FALSE
AC068631.2	ENSG00000283149.1	155.258	-0.484883	0.380225	0.0828206	0.182393	FALSE
AC068647.1	ENSG00000242097.1	3.55478	-0.741878	1.12941	0.035161	0.0931237	FALSE
AC068831.7	ENSG00000284946.1	16.9603	0.0155917	0.424773	0.939168	0.968003	FALSE
AC068896.1	ENSG00000258539.1	9.36547	-0.327523	0.451528	0.228692	0.385274	FALSE
AC068946.2	ENSG00000284820.1	16.6936	-0.217381	0.54098	0.149602	0.283528	FALSE
AC068987.5	ENSG00000284730.1	6.20124	0.494893	0.645479	0.0873519	0.189686	FALSE
AC069282.1	ENSG00000225507.1	10.2426	-0.166164	0.412515	0.503294	0.663479	FALSE
AC069288.1	ENSG00000286192.1	146.633	0.160113	0.285835	0.509111	0.668374	FALSE
AC069368.1	ENSG00000249240.2	211.825	0.18213	0.512392	0.280614	0.446817	FALSE
AC072022.2	ENSG00000285938.1	8.32695	-0.566192	0.618037	0.0746136	0.168253	FALSE
AC073107.1	ENSG00000272693.4	9.36057	-0.184614	0.505507	0.272513	0.437533	FALSE
AC073111.5	ENSG00000284691.1	133.803	1.60409	0.221227	3.73513e-14	9.35326e-13	TRUE
AC073264.3	ENSG00000283537.2	24.1301	-0.361213	0.430207	0.190601	0.337609	FALSE
AC073508.2	ENSG00000264058.2	139.02	0.61954	0.164652	6.68676e-05	0.000418062	TRUE
AC073612.1	ENSG00000258064.1	6.37154	-0.00793807	0.491346	0.83984	0.909644	FALSE
AC073869.1	ENSG00000152117.17	168.244	1.07399	0.148543	8.4961e-14	2.06353e-12	TRUE
AC073896.1	ENSG00000144785.8	269.878	-0.966263	0.566743	0.0105098	0.0343854	TRUE
AC074141.1	ENSG00000283236.1	3.27269	-0.0993293	0.451307	0.628876	0.76612	FALSE
AC074143.1	ENSG00000140939.14	188.284	-0.310707	0.19047	0.0751701	0.169215	FALSE
AC074143.2	ENSG00000265690.7	11.7175	-0.0854684	0.389504	0.723415	0.835768	FALSE
AC079447.1	ENSG00000241962.9	3.4843	-0.0833226	0.4765	0.592745	0.735986	FALSE
AC079594.2	ENSG00000248710.1	3.85516	-0.0294046	0.493426	0.568608	0.716641	FALSE
AC079880.1	ENSG00000270228.1	81.7033	-0.224637	0.213352	0.242484	0.40184	FALSE
AC080038.1	ENSG00000011028.14	6802.52	-1.00058	0.0985729	7.95509e-25	5.64279e-23	TRUE
AC083899.1	ENSG00000204745.4	15.5876	0.462739	0.429614	0.112161	0.229562	FALSE
AC084337.2	ENSG00000283977.1	5.51704	0.0599843	0.498903	0.18914	0.335934	FALSE
AC087289.1	ENSG00000132481.7	1255.18	0.189117	0.11043	0.0770322	0.1724	FALSE
AC087289.4	ENSG00000267426.5	11.317	0.0631646	0.450538	0.754017	0.855516	FALSE
AC087359.1	ENSG00000250869.2	6.64019	-0.305796	0.513111	0.217218	0.371167	FALSE
AC087632.1	ENSG00000259316.11	16.0488	-0.527808	0.839854	0.0322007	0.0867333	FALSE
AC087721.2	ENSG00000285920.1	247.999	-0.937837	0.14433	1.73973e-11	3.23395e-10	TRUE
AC090004.1	ENSG00000268279.4	5.54882	0.152285	0.457554	0.47767	0.641268	FALSE
AC090099.1	ENSG00000189332.5	88.4797	-1.10884	0.310519	5.34146e-05	0.000340812	TRUE
AC090114.3	ENSG00000280828.1	24.237	1.84075	0.577585	9.80624e-05	0.000585577	TRUE
AC090517.4	ENSG00000285253.1	181.906	-0.241633	0.124696	0.04473	0.112225	FALSE
AC090527.2	ENSG00000260170.1	6.4904	0.0482897	0.477667	0.770658	0.866254	FALSE
AC091057.6	ENSG00000285077.2	51.5834	-0.064411	0.262974	0.769156	0.865205	FALSE
AC091167.2	ENSG00000261147.1	3.84776	-0.149899	0.512243	0.223333	0.378629	FALSE
AC091167.7	ENSG00000284626.1	3.34641	0.0859676	0.480968	0.548482	0.700024	FALSE
AC091390.4	ENSG00000239969.5	7.48257	0.0404417	0.436611	0.838269	0.908526	FALSE
AC091959.3	ENSG00000275740.1	85.4856	0.0750425	0.400852	0.765725	0.863738	FALSE
AC092070.2	ENSG00000269001.2	148.498	0.595398	0.385342	0.0394545	0.102056	FALSE
AC092072.1	ENSG00000178386.13	79.1263	-0.256455	0.330103	0.30693	0.474817	FALSE
AC092299.1	ENSG00000282416.1	22.7485	0.00632402	0.435713	0.974736	0.986789	FALSE
AC092329.3	ENSG00000283201.1	9.49797	0.149436	0.410751	0.536351	0.689525	FALSE
AC092338.1	ENSG00000140743.8	245.188	-1.02129	0.176556	1.4967e-09	2.13403e-08	TRUE
AC092647.5	ENSG00000249773.3	6.80226	-0.0812274	0.464774	0.642923	0.77615	FALSE
AC092656.1	ENSG00000178636.8	3.1703	-0.118216	0.480169	0.473974	0.638409	FALSE
AC092718.3	ENSG00000260643.2	13.9179	-0.234553	0.402947	0.361996	0.531487	FALSE
AC092821.1	ENSG00000214776.12	6.55536	0.573468	0.637813	0.0723697	0.164395	FALSE
AC092835.1	ENSG00000233757.6	5.88022	-0.0736503	0.441669	0.716064	0.830303	FALSE
AC093155.3	ENSG00000267561.2	8.8661	0.241632	0.434318	0.345129	0.514325	FALSE
AC093162.2	ENSG00000246575.2	4.05433	-0.0922045	0.448581	0.648948	0.7805	FALSE
AC093323.1	ENSG00000170846.17	158.997	-0.219979	0.185435	0.199363	0.348542	FALSE
AC093512.2	ENSG00000285043.1	444.898	-0.105185	0.266713	0.638904	0.773391	FALSE
AC093525.1	ENSG00000259784.1	3.27867	-0.0157515	0.472269	0.949819	0.973713	FALSE
AC093525.2	ENSG00000260272.1	80.3558	-0.163871	0.27473	0.474204	0.638588	FALSE
AC093616.1	ENSG00000234231.4	37.5606	-0.375646	0.330461	0.14553	0.277397	FALSE
AC093668.1	ENSG00000270249.1	3.56885	-0.0141455	0.471347	0.942457	0.969618	FALSE
AC093668.3	ENSG00000284981.1	62.469	0.663392	0.371032	0.0213223	0.0620988	FALSE
AC093724.1	ENSG00000213222.3	7.88056	0.850226	0.538856	0.0194893	0.0577224	FALSE
AC093752.1	ENSG00000245958.6	68.8907	0.319693	0.262674	0.156497	0.292546	FALSE
AC093827.3	ENSG00000251411.1	3.82605	0.0609352	0.432759	0.778542	0.871196	FALSE
AC093827.5	ENSG00000285458.1	31.8677	1.31441	0.343424	1.34388e-05	9.82018e-05	TRUE
AC093884.1	ENSG00000286239.1	20.3389	0.781991	1.98261	0.00925634	0.030866	TRUE
AC093899.2	ENSG00000251569.1	23.8213	-0.0865675	0.405626	0.714926	0.829465	FALSE
AC096887.1	ENSG00000272305.5	17.0088	-0.200627	0.377425	0.432815	0.600235	FALSE
AC097104.1	ENSG00000285528.1	5.10009	0.163857	0.502689	0.291689	0.45872	FALSE
AC097374.1	ENSG00000259848.9	151.979	-0.864168	0.346243	0.00243578	0.00988362	TRUE
AC097625.2	ENSG00000285602.1	9.96333	-0.0993003	0.379815	0.687126	0.810817	FALSE
AC097634.4	ENSG00000285708.1	24.2533	0.225822	0.393108	0.373788	0.542923	FALSE
AC097636.2	ENSG00000285749.1	9.21774	-0.312325	0.53338	0.198351	0.347488	FALSE
AC097637.1	ENSG00000173366.11	9.51845	0.156281	0.438137	0.508256	0.66764	FALSE
AC098484.3	ENSG00000283580.3	27.1065	0.137241	0.366191	0.586122	0.73111	FALSE
AC098614.3	ENSG00000271943.2	34.5614	0.00495701	0.279606	0.984104	0.99165	FALSE
AC098679.2	ENSG00000251429.1	16.398	-0.684883	0.6121	0.0431838	0.109263	FALSE
AC098850.3	ENSG00000266302.6	16.6017	-0.232789	0.454128	0.349163	0.518696	FALSE
AC099489.1	ENSG00000188897.9	81.4067	1.07078	0.513357	0.00425691	0.0159981	TRUE
AC099548.2	ENSG00000253882.6	6.67721	-0.367255	0.702702	0.0101309	0.0333558	FALSE
AC100871.1	ENSG00000250727.1	3.64578	-0.131862	0.457878	0.519208	0.67634	FALSE
AC103705.1	ENSG00000278275.1	5.93437	0.207627	0.426496	0.412764	0.581436	FALSE
AC103810.9	ENSG00000272400.1	7.5686	0.388794	0.514436	0.164004	0.302971	FALSE
AC104389.4	ENSG00000239920.2	12.0036	0.407046	0.525607	0.138746	0.268297	FALSE
AC104452.1	ENSG00000283189.2	25.1142	0.0361732	0.446462	0.85689	0.919305	FALSE
AC104532.1	ENSG00000267314.1	8.65738	0.40583	0.533431	0.145378	0.2772	FALSE
AC104662.2	ENSG00000281028.1	70.1104	0.259489	0.354704	0.316328	0.484291	FALSE
AC104758.3	ENSG00000260776.5	3.50521	2.07107	1.52666	0.00810745	0.0275358	TRUE
AC105052.1	ENSG00000205236.6	36.8343	-0.0051762	0.47461	0.958814	0.97863	FALSE
AC105052.3	ENSG00000267645.5	159.194	0.51414	0.340914	0.0543623	0.131545	FALSE
AC105265.2	ENSG00000242609.1	3.62401	-0.546758	0.769809	0.0580043	0.138496	FALSE
AC106782.1	ENSG00000258130.8	52.1227	-0.997437	0.37745	0.00131688	0.00580171	TRUE
AC106795.1	ENSG00000170089.15	58.6068	-0.0448966	0.249859	0.835001	0.906439	FALSE
AC106865.1	ENSG00000250771.2	36.2817	-0.138468	0.256243	0.528134	0.683425	FALSE
AC106886.5	ENSG00000282034.1	642.648	0.340622	0.25342	0.11954	0.24097	FALSE
AC107871.1	ENSG00000260007.3	116.391	-0.183937	0.214739	0.338976	0.507566	FALSE
AC107918.4	ENSG00000284610.1	5.01867	-0.375191	0.561949	0.146643	0.278923	FALSE
AC108488.2	ENSG00000255767.1	11.6657	-0.00838279	0.382688	0.967034	0.982283	FALSE
AC110079.1	ENSG00000260404.3	65.8207	0.805354	0.513161	0.0201379	0.0592701	FALSE
AC112128.1	ENSG00000285943.1	11.9332	0.151809	0.458701	0.479881	0.64337	FALSE
AC112497.1	ENSG00000279413.1	66.6336	-0.699152	0.262974	0.00234552	0.00954669	TRUE
AC113191.1	ENSG00000254198.1	4.31125	-0.189002	0.482372	0.364188	0.533536	FALSE
AC114267.1	ENSG00000186723.4	4.3319	-0.12977	0.481722	0.470137	0.635332	FALSE
AC114490.1	ENSG00000241014.2	4.74655	0.259546	0.538077	0.181434	0.326326	FALSE
AC114490.2	ENSG00000271741.1	97.4767	0.489419	0.391675	0.0851614	0.186169	FALSE
AC114490.3	ENSG00000284773.1	6.4015	-0.0639691	0.423671	0.767635	0.864411	FALSE
AC114744.1	ENSG00000214846.4	9.28313	-0.246163	0.412352	0.344789	0.513917	FALSE
AC116353.5	ENSG00000283602.1	63.8342	-0.160084	0.282073	0.491768	0.653929	FALSE
AC116366.3	ENSG00000283782.2	392.14	0.794116	0.158387	1.53122e-07	1.61135e-06	TRUE
AC116533.1	ENSG00000244398.1	55.0729	-0.0169859	0.496201	0.000319505	0.00168269	FALSE
AC116562.4	ENSG00000284727.1	10.5236	0.0477147	0.442671	0.808228	0.889964	FALSE
AC117529.1	ENSG00000250017.1	6.21034	0.156943	0.431545	0.504803	0.66459	FALSE
AC118549.1	ENSG00000036549.13	384.452	0.0374366	0.153426	0.777627	0.870675	FALSE
AC118553.2	ENSG00000283761.1	76.8279	0.124634	0.418886	0.602989	0.744102	FALSE
AC118754.1	ENSG00000183018.9	6.2284	0.139494	0.452449	0.525158	0.681265	FALSE
AC119396.1	ENSG00000263264.1	3.58537	-0.322962	0.568188	0.150537	0.284795	FALSE
AC119674.2	ENSG00000284686.1	4.27515	0.416175	0.591976	0.123241	0.246323	FALSE
AC120057.2	ENSG00000262526.2	6.71363	-0.00756784	0.495623	0.989166	0.993773	FALSE
AC120114.4	ENSG00000281348.1	16.8479	-0.191367	0.483717	0.357807	0.527837	FALSE
AC124312.1	ENSG00000214265.11	5.7709	-0.043739	0.439424	0.826631	0.901469	FALSE
AC124319.1	ENSG00000173821.19	10206.2	0.98718	0.169599	1.17772e-09	1.70067e-08	TRUE
AC124944.3	ENSG00000260261.2	46.4192	0.120642	0.478722	0.506477	0.666018	FALSE
AC125232.1	ENSG00000231259.5	101.32	0.810668	0.229514	0.000103726	0.000615493	TRUE
AC126755.1	ENSG00000205746.9	193.799	0.0586478	0.306514	0.81025	0.890761	FALSE
AC127502.1	ENSG00000215302.8	28.0218	0.450983	0.398769	0.11173	0.228845	FALSE
AC129492.1	ENSG00000179094.16	541.369	1.84885	0.21404	5.02444e-19	2.06746e-17	TRUE
AC129492.4	ENSG00000263620.1	59.4392	0.361574	0.303589	0.143237	0.274384	FALSE
AC131206.1	ENSG00000255836.1	6.46724	0.265997	0.475624	0.291305	0.458202	FALSE
AC131392.1	ENSG00000198237.8	4.85872	0.217614	0.489227	0.32014	0.488201	FALSE
AC131392.2	ENSG00000251158.1	3.96481	0.233711	0.510968	0.271894	0.436871	FALSE
AC132008.2	ENSG00000214135.8	124.299	-0.234594	0.163452	0.124677	0.248139	FALSE
AC132812.1	ENSG00000265298.1	48.7749	0.0484689	0.232633	0.825113	0.900382	FALSE
AC133065.2	ENSG00000262488.1	9.28883	-0.390426	0.482454	0.167894	0.308509	FALSE
AC133552.1	ENSG00000260714.1	7.56276	0.105981	0.404831	0.672122	0.799857	FALSE
AC133552.2	ENSG00000262587.2	10.1226	0.537745	0.618544	0.0836109	0.183672	FALSE
AC133555.3	ENSG00000258150.6	4.46891	-0.385246	0.649115	0.0800762	0.177664	FALSE
AC133561.1	ENSG00000198555.7	4.11751	-0.274396	0.501224	0.247852	0.408735	FALSE
AC134669.1	ENSG00000265118.5	19.6301	0.00585797	0.440931	0.972093	0.985185	FALSE
AC134878.2	ENSG00000278212.2	120.365	-0.498716	0.230749	0.0149266	0.0461772	FALSE
AC135050.2	ENSG00000255439.6	289.974	-0.19747	0.313739	0.423333	0.591215	FALSE
AC135178.2	ENSG00000263809.1	3.01625	0.0428994	0.484064	0.736975	0.845041	FALSE
AC135506.1	ENSG00000270441.1	6.26125	0.183123	0.455895	0.42377	0.591388	FALSE
AC135721.1	ENSG00000267681.1	3.389	0.160345	0.46085	0.465266	0.630861	FALSE
AC135983.2	ENSG00000223509.8	36.6181	-0.0337601	0.263852	0.879122	0.932534	FALSE
AC135983.3	ENSG00000254912.2	18.3446	1.48098	0.488888	0.000230497	0.00125849	TRUE
AC135983.4	ENSG00000261375.1	3.5728	-0.0502684	0.479419	0.703307	0.82116	FALSE
AC136628.3	ENSG00000253520.1	7.84838	-0.235223	0.442382	0.350774	0.520269	FALSE
AC137695.2	ENSG00000270773.1	3.33584	0.0845498	0.476668	0.595338	0.737829	FALSE
AC137834.1	ENSG00000258830.1	7.28322	0.0535043	0.486362	0.595788	0.738116	FALSE
AC138207.8	ENSG00000266865.6	27.2687	0.102271	0.295163	0.666952	0.7952	FALSE
AC138393.1	ENSG00000185495.10	16.6743	-0.337835	0.543968	0.170581	0.312228	FALSE
AC138409.2	ENSG00000215158.9	25.9771	-0.140931	0.433603	0.52814	0.683425	FALSE
AC138696.1	ENSG00000264668.2	6.05635	0.0542638	0.481514	0.697796	0.817479	FALSE
AC138811.2	ENSG00000260342.2	7.33141	0.0681452	0.481855	0.632698	0.768843	FALSE
AC138866.1	ENSG00000253816.3	14.9344	-0.0446098	0.401349	0.843419	0.911312	FALSE
AC138894.1	ENSG00000261832.6	23.8008	-0.00227128	0.412015	0.978979	0.989249	FALSE
AC138932.1	ENSG00000183458.13	158.903	0.335516	0.436466	0.226984	0.383234	FALSE
AC138969.1	ENSG00000183889.12	316.574	-0.276194	0.264478	0.213895	0.366962	FALSE
AC139256.1	ENSG00000260735.2	28.6105	0.210918	0.464007	0.372522	0.541812	FALSE
AC139491.5	ENSG00000251623.2	4.49469	-0.0474817	0.447273	0.806341	0.888579	FALSE
AC139495.1	ENSG00000248477.6	4.2428	0.236477	0.52379	0.220324	0.374865	FALSE
AC139495.2	ENSG00000248769.1	10.1365	0.0639025	0.403683	0.793707	0.881022	FALSE
AC139495.3	ENSG00000250138.4	131.923	0.976152	0.336091	0.000633203	0.00305202	TRUE
AC139530.1	ENSG00000185527.12	169.261	0.00971802	0.240714	0.96427	0.981288	FALSE
AC139768.1	ENSG00000184271.17	33.509	-0.356037	0.490882	0.175102	0.318133	FALSE
AC139795.1	ENSG00000246596.7	8.09378	0.275939	0.439182	0.292336	0.459312	FALSE
AC141586.1	ENSG00000215154.6	100.829	0.776049	0.46882	0.0188735	0.0562721	FALSE
AC145212.1	ENSG00000277400.1	143.582	0.0440013	0.184711	0.799766	0.884541	FALSE
AC146944.2	ENSG00000250687.6	87.1945	0.93495	0.265112	8.52602e-05	0.000519001	TRUE
AC211476.4	ENSG00000277125.1	5.08679	-0.144924	0.49753	0.346192	0.515592	FALSE
AC233723.1	ENSG00000262165.2	10.5359	-0.0498974	0.382436	0.838363	0.908571	FALSE
AC233968.1	ENSG00000274615.1	9.32689	0.0139259	0.475031	0.927303	0.960544	FALSE
AC234031.1	ENSG00000179304.16	177.185	-0.266826	0.346064	0.288696	0.455534	FALSE
AC234781.5	ENSG00000230578.3	3.22973	-0.203003	0.520442	0.213999	0.36705	FALSE
AC239811.1	ENSG00000286019.1	329.049	0.166939	0.237419	0.424336	0.591933	FALSE
AC239868.1	ENSG00000261716.2	145.178	0.0536743	0.398612	0.821019	0.897867	FALSE
AC240274.1	ENSG00000271254.6	243.493	-0.416245	0.122357	0.00042082	0.0021482	FALSE
AC241584.1	ENSG00000230832.3	3.18076	-2.08571	2.02684	0.00953063	0.0316747	TRUE
AC241952.1	ENSG00000275131.3	102.152	1.15609	0.331432	6.58321e-05	0.000412284	TRUE
AC242376.2	ENSG00000274471.2	36.0894	-0.186342	0.32799	0.45399	0.620035	FALSE
AC242842.3	ENSG00000286185.1	63.7392	-0.010999	0.489123	0.858979	0.92045	FALSE
AC242843.1	ENSG00000286219.1	993.823	0.75465	0.165637	1.58963e-06	1.392e-05	TRUE
AC243772.3	ENSG00000234232.7	3.46689	-0.117439	0.479431	0.480117	0.643636	FALSE
AC243962.1	ENSG00000225370.1	21.1324	0.501106	0.337556	0.0598758	0.141877	FALSE
AC244154.1	ENSG00000274487.2	41.9219	0.0573827	0.318375	0.824643	0.900089	FALSE
AC244197.3	ENSG00000241489.8	319.178	-1.06417	0.637463	0.0090799	0.0303972	TRUE
AC244505.1	ENSG00000196395.7	9.99057	-0.135289	0.37545	0.588789	0.732928	FALSE
AC244669.1	ENSG00000223804.5	99.3979	0.785238	0.270949	0.000945856	0.00434602	TRUE
AC244669.2	ENSG00000274642.1	4.40285	0.02488	0.432642	0.916241	0.953762	FALSE
AC245036.4	ENSG00000238094.1	3.44488	3.22725	1.52335	0.0016161	0.00692912	TRUE
AC245060.4	ENSG00000272779.1	260.618	-0.533643	0.235073	0.00975243	0.0323042	FALSE
AC245100.2	ENSG00000225871.2	4.66119	0.0852439	0.43241	0.701759	0.82008	FALSE
AC245100.4	ENSG00000231551.8	4.96025	0.284208	0.523769	0.219254	0.37357	FALSE
AC245297.1	ENSG00000215861.5	484.344	0.047825	0.119819	0.682859	0.807682	FALSE
AC245884.4	ENSG00000237955.1	5.67353	-0.438613	0.56854	0.128539	0.253634	FALSE
AC246785.2	ENSG00000233586.1	3.81852	-0.344397	0.593598	0.130136	0.25597	FALSE
AC253572.1	ENSG00000286106.1	13.3502	0.0938469	0.376678	0.70864	0.824882	FALSE
ACAA1	ENSG00000060971.18	2227.55	0.37403	0.0782308	1.14652e-06	1.02841e-05	FALSE
ACAA2	ENSG00000167315.18	2018.69	-0.365853	0.167519	0.0197796	0.0584186	FALSE
ACACA	ENSG00000278540.5	228.786	-0.480422	0.296952	0.0518875	0.126714	FALSE
ACACB	ENSG00000076555.15	183.608	-0.506549	0.348059	0.0596186	0.141428	FALSE
ACAD10	ENSG00000111271.14	418.916	-0.475474	0.141549	0.000563673	0.00275944	FALSE
ACAD11	ENSG00000240303.8	172.771	-0.981912	0.259593	2.79192e-05	0.00018925	TRUE
ACAD8	ENSG00000151498.11	344.294	-0.427234	0.128548	0.000558839	0.00274132	FALSE
ACAD9	ENSG00000177646.19	838.338	-0.0886349	0.0837753	0.282636	0.448856	FALSE
ACADL	ENSG00000115361.8	3.34244	0.048547	0.475147	0.716256	0.830382	FALSE
ACADM	ENSG00000117054.13	1479.57	-0.48973	0.190857	0.00544282	0.0196449	FALSE
ACADS	ENSG00000122971.9	649.997	0.460261	0.108583	1.30987e-05	9.60059e-05	FALSE
ACADSB	ENSG00000196177.12	310.539	-0.703774	0.246884	0.0012915	0.00571069	TRUE
ACADVL	ENSG00000072778.20	10737.9	0.40902	0.107649	9.61132e-05	0.000575153	FALSE
ACAP1	ENSG00000072818.12	243.157	0.369044	0.270326	0.106651	0.220678	FALSE
ACAP2	ENSG00000114331.14	1709.61	-0.0386648	0.172032	0.850831	0.915528	FALSE
ACAP3	ENSG00000131584.19	1035.2	-0.613256	0.206398	0.00114856	0.00515939	TRUE
ACAT1	ENSG00000075239.13	1041.93	-0.250288	0.107579	0.0169189	0.0512557	FALSE
ACAT2	ENSG00000120437.8	1295	-0.670352	0.128802	5.42512e-08	6.16022e-07	TRUE
ACBD3	ENSG00000182827.9	1002.77	-0.0291665	0.0932455	0.74919	0.852074	FALSE
ACBD4	ENSG00000181513.14	125.205	0.657039	0.195607	0.000289416	0.00154049	TRUE
ACBD5	ENSG00000107897.19	916.21	0.33235	0.118087	0.00394656	0.0150402	FALSE
ACBD6	ENSG00000230124.8	275.468	-0.119518	0.142846	0.372252	0.54156	FALSE
ACBD7	ENSG00000176244.7	4.70275	-0.0887982	0.471144	0.612417	0.752177	FALSE
ACCS	ENSG00000110455.13	195.446	-0.0289428	0.185714	0.870332	0.926985	FALSE
ACD	ENSG00000102977.15	182.565	0.503907	0.183139	0.00374528	0.0143814	FALSE
ACE	ENSG00000159640.16	1384.65	0.121867	0.201977	0.511712	0.670355	FALSE
ACER2	ENSG00000177076.6	62.3584	0.401409	0.303757	0.10431	0.216977	FALSE
ACER3	ENSG00000078124.12	994.385	0.141527	0.220285	0.474552	0.638904	FALSE
ACHE	ENSG00000087085.15	9.48018	1.92349	0.776524	0.000798313	0.00374897	TRUE
ACIN1	ENSG00000100813.14	2511.03	0.491347	0.101936	8.1243e-07	7.4854e-06	FALSE
ACKR2	ENSG00000144648.16	11.0083	0.413988	0.539813	0.140035	0.26999	FALSE
ACKR4	ENSG00000129048.6	20.437	0.475106	0.41816	0.106304	0.220045	FALSE
ACLY	ENSG00000131473.17	2829.87	0.158152	0.193011	0.374308	0.54348	FALSE
ACMSD	ENSG00000153086.14	3.65308	-0.111322	0.488702	0.467371	0.632754	FALSE
ACO1	ENSG00000122729.19	1478.6	-1.36125	0.104936	2.13831e-39	5.03484e-37	TRUE
ACO2	ENSG00000100412.16	4477.05	-0.254948	0.142461	0.0585593	0.139589	FALSE
ACOD1	ENSG00000102794.9	233.887	3.34663	0.525426	1.09356e-11	2.08774e-10	TRUE
ACOT1	ENSG00000184227.8	334.297	-0.159659	0.167429	0.296125	0.463461	FALSE
ACOT11	ENSG00000162390.17	462.329	-1.50603	0.133526	1.64119e-30	1.93216e-28	TRUE
ACOT13	ENSG00000112304.11	1585.63	0.187977	0.174413	0.249299	0.410407	FALSE
ACOT2	ENSG00000119673.14	2336.75	0.0312415	0.122601	0.793794	0.881052	FALSE
ACOT4	ENSG00000177465.4	158.909	-0.0663312	0.158783	0.617496	0.756497	FALSE
ACOT6	ENSG00000205669.3	10.1662	0.906514	0.634059	0.0197459	0.0583395	FALSE
ACOT7	ENSG00000097021.19	1654.77	0.465101	0.102781	3.63284e-06	2.98679e-05	FALSE
ACOT8	ENSG00000101473.17	368.058	-0.239898	0.129554	0.0540891	0.131033	FALSE
ACOT9	ENSG00000123130.17	1597.39	0.765297	0.145407	4.30537e-08	4.95849e-07	TRUE
ACOX1	ENSG00000161533.12	1237.73	-0.129518	0.177941	0.424176	0.591808	FALSE
ACOX2	ENSG00000168306.13	213.087	-0.474038	0.153932	0.0012484	0.00554905	FALSE
ACOX3	ENSG00000087008.16	394.657	0.15267	0.129217	0.213193	0.366076	FALSE
ACP1	ENSG00000143727.16	935.32	-0.604578	0.129321	1.10736e-06	9.95923e-06	TRUE
ACP2	ENSG00000134575.10	7063.15	1.12905	0.116704	6.61548e-23	3.89418e-21	TRUE
ACP5	ENSG00000102575.11	25803.5	0.212639	0.124473	0.0773466	0.172898	FALSE
ACP6	ENSG00000162836.12	73.0961	-0.842633	0.426611	0.00824426	0.0279474	TRUE
ACP7	ENSG00000183760.10	3.52514	-0.161845	0.502741	0.310372	0.478204	FALSE
ACPP	ENSG00000014257.16	86.0009	-0.23827	0.222955	0.230619	0.387789	FALSE
ACRBP	ENSG00000111644.8	160.056	0.453542	0.22987	0.0256147	0.0719188	FALSE
ACSBG1	ENSG00000103740.10	10.7136	0.228955	0.511261	0.264472	0.428092	FALSE
ACSBG2	ENSG00000130377.13	3.7387	0.0663212	0.458823	0.716701	0.830614	FALSE
ACSF2	ENSG00000167107.12	781.99	0.15373	0.103039	0.120887	0.242906	FALSE
ACSF3	ENSG00000176715.16	1495.79	-0.38243	0.133112	0.00273041	0.0109201	FALSE
ACSL1	ENSG00000151726.14	6191.92	0.715551	0.12032	9.43748e-10	1.37688e-08	TRUE
ACSL3	ENSG00000123983.14	2016.16	0.0149833	0.19511	0.938711	0.968003	FALSE
ACSL4	ENSG00000068366.19	4757.84	-0.144123	0.145478	0.313771	0.481564	FALSE
ACSL5	ENSG00000197142.10	1452.91	0.300926	0.130232	0.0146513	0.0454001	FALSE
ACSL6	ENSG00000164398.13	4.74681	-0.216574	0.5251	0.182564	0.327756	FALSE
ACSM2A	ENSG00000183747.12	20.31	-0.00653134	0.382498	0.97201	0.985185	FALSE
ACSM2B	ENSG00000066813.14	9.29591	-2.09513	1.39872	0.00355843	0.0137605	TRUE
ACSM3	ENSG00000005187.12	35.894	-0.408347	0.368214	0.125813	0.249842	FALSE
ACSM5	ENSG00000183549.10	30.6429	1.10641	0.406643	0.000875693	0.0040673	TRUE
ACSS1	ENSG00000154930.15	327.951	0.470413	0.112792	1.78794e-05	0.000126191	FALSE
ACSS2	ENSG00000131069.20	1494.49	-0.115563	0.0921912	0.202273	0.351743	FALSE
ACSS3	ENSG00000111058.8	6.26105	-0.240228	0.52927	0.212409	0.365025	FALSE
ACTA2	ENSG00000107796.13	493.112	1.51166	0.154927	2.00496e-23	1.236e-21	TRUE
ACTB	ENSG00000075624.15	167152	-0.127449	0.0819457	0.114314	0.232788	FALSE
ACTBP9	ENSG00000266920.1	15.4077	-0.0931848	0.396185	0.706392	0.823225	FALSE
ACTG1	ENSG00000184009.11	46974.3	-0.510517	0.132107	5.83268e-05	0.000369374	FALSE
ACTG1P1	ENSG00000178631.7	3.25811	0.363925	0.640076	0.0790576	0.175957	FALSE
ACTL10	ENSG00000182584.5	44.1839	0.52306	0.353063	0.055629	0.133998	FALSE
ACTL6A	ENSG00000136518.17	362.817	-0.667413	0.164211	1.7561e-05	0.000124094	TRUE
ACTN1	ENSG00000072110.13	7843.64	-0.121973	0.192903	0.490189	0.652597	FALSE
ACTN2	ENSG00000077522.13	17.0477	3.90432	1.07292	7.5275e-06	5.79535e-05	TRUE
ACTN4	ENSG00000130402.12	2686	0.416608	0.278017	0.0751464	0.169189	FALSE
ACTR10	ENSG00000131966.14	1027.49	-0.211937	0.231743	0.284289	0.450551	FALSE
ACTR1A	ENSG00000138107.13	2980.49	-0.235954	0.062874	0.000109697	0.000647527	FALSE
ACTR1B	ENSG00000115073.7	1111.79	-0.41564	0.0996952	1.83818e-05	0.000129682	FALSE
ACTR2	ENSG00000138071.13	13845.8	-0.569695	0.0863697	1.07957e-10	1.81928e-09	FALSE
ACTR3	ENSG00000115091.11	11857.8	-0.615831	0.131121	1.09967e-06	9.89529e-06	TRUE
ACTR3B	ENSG00000133627.18	50.2007	0.165915	0.284362	0.482554	0.645882	FALSE
ACTR3C	ENSG00000106526.10	15.4448	-0.232315	0.432906	0.357669	0.527725	FALSE
ACTR5	ENSG00000101442.10	117.161	0.0683687	0.167974	0.666959	0.7952	FALSE
ACTR6	ENSG00000075089.9	269.604	-0.396905	0.246288	0.0634806	0.148296	FALSE
ACTR8	ENSG00000113812.14	468.462	-0.012441	0.150489	0.92917	0.961792	FALSE
ACTRT3	ENSG00000184378.3	23.2928	-0.0558827	0.331129	0.821271	0.897928	FALSE
ACVR1	ENSG00000115170.13	815.116	0.222934	0.129738	0.0744434	0.167936	FALSE
ACVR1B	ENSG00000135503.13	844.685	0.357433	0.159508	0.0168555	0.0510817	FALSE
ACVR2A	ENSG00000121989.15	173.229	-0.750224	0.394216	0.0120584	0.0385891	TRUE
ACVR2B	ENSG00000114739.14	78.7892	0.00148537	0.299582	0.995165	0.997257	FALSE
ACVRL1	ENSG00000139567.12	539.338	0.83372	0.240566	0.000126484	0.000735857	TRUE
ACY1	ENSG00000243989.9	537.18	-0.656018	0.111234	1.36082e-09	1.95178e-08	TRUE
ACYP1	ENSG00000119640.9	39.4139	-0.253302	0.275448	0.270898	0.435641	FALSE
ACYP2	ENSG00000170634.13	137.46	-0.317931	0.176004	0.0552869	0.133309	FALSE
AD000671.1	ENSG00000188223.9	7.95006	0.274503	0.609537	0.00394995	0.015048	FALSE
AD000671.2	ENSG00000267120.3	283.533	0.579807	0.16524	0.000171612	0.000967198	FALSE
AD000864.1	ENSG00000167604.14	359.339	-0.767949	0.157736	3.1323e-07	3.13101e-06	TRUE
ADA	ENSG00000196839.13	392.249	1.08051	0.179335	2.82617e-10	4.48615e-09	TRUE
ADA2	ENSG00000093072.17	6659.87	0.288116	0.159605	0.0560865	0.134908	FALSE
ADAL	ENSG00000168803.15	94.6596	-0.307405	0.247944	0.148845	0.28235	FALSE
ADAM10	ENSG00000137845.15	5394.49	-0.615243	0.220788	0.00188309	0.00787469	TRUE
ADAM11	ENSG00000073670.14	12.4188	0.627464	0.776704	0.0507994	0.124595	FALSE
ADAM12	ENSG00000148848.14	422.423	-2.09891	0.235708	4.45997e-20	2.03252e-18	TRUE
ADAM15	ENSG00000143537.13	1751.87	-0.293587	0.0691886	2.28307e-05	0.000157851	FALSE
ADAM17	ENSG00000151694.13	1241.57	-0.0128225	0.116491	0.902758	0.945946	FALSE
ADAM19	ENSG00000135074.15	4.09108	0.0532593	0.462129	0.738921	0.845707	FALSE
ADAM21	ENSG00000139985.6	3.12322	-0.420363	0.645932	0.0939129	0.200542	FALSE
ADAM22	ENSG00000008277.14	10.1255	-0.0577944	0.454204	0.736537	0.844886	FALSE
ADAM28	ENSG00000042980.12	998.235	0.0259217	0.104575	0.809835	0.890693	FALSE
ADAM32	ENSG00000197140.15	42.726	-0.190819	0.414951	0.445142	0.611419	FALSE
ADAM8	ENSG00000151651.16	4286.79	0.376294	0.100025	0.00011891	0.000697778	FALSE
ADAM9	ENSG00000168615.12	11037.2	-1.08375	0.135867	3.7895e-16	1.15963e-14	TRUE
ADAMDEC1	ENSG00000134028.14	12934.2	0.226988	0.0992465	0.0194977	0.057737	FALSE
ADAMTS10	ENSG00000142303.14	19.2623	-0.240219	0.446639	0.332705	0.501275	FALSE
ADAMTS13	ENSG00000160323.18	39.7572	-0.0835874	0.313067	0.729718	0.840244	FALSE
ADAMTS14	ENSG00000138316.11	5.13765	0.00404081	0.443096	0.9724	0.985325	FALSE
ADAMTS15	ENSG00000166106.3	48.6242	-1.00966	0.291926	9.63669e-05	0.000576467	TRUE
ADAMTS16	ENSG00000145536.15	3.40149	0.0974313	0.442337	0.656933	0.787233	FALSE
ADAMTS17	ENSG00000140470.14	7.41975	-0.149007	0.498343	0.346352	0.515741	FALSE
ADAMTS2	ENSG00000087116.16	6.21864	-0.218749	0.451093	0.364288	0.533636	FALSE
ADAMTS4	ENSG00000158859.10	48.7276	-1.77248	0.622992	0.000270829	0.00145296	TRUE
ADAMTS5	ENSG00000154736.6	16.829	0.120169	0.389953	0.622157	0.760628	FALSE
ADAMTS6	ENSG00000049192.15	57.4221	0.229294	0.371137	0.377508	0.546766	FALSE
ADAMTS8	ENSG00000134917.10	14.2021	0.145819	0.345712	0.564109	0.713363	FALSE
ADAMTS9	ENSG00000163638.13	3.21738	0.0665416	0.473999	0.647651	0.779804	FALSE
ADAMTSL3	ENSG00000156218.13	44.206	-0.839914	0.428323	0.00882314	0.029643	TRUE
ADAMTSL4	ENSG00000143382.14	589.638	0.886846	0.142753	1.21721e-10	2.04109e-09	TRUE
ADAMTSL5	ENSG00000185761.11	16.0474	0.609957	0.567074	0.0625277	0.146636	FALSE
ADAP1	ENSG00000105963.15	787.959	-0.0404139	0.125633	0.740946	0.846674	FALSE
ADAP2	ENSG00000184060.11	3471.19	0.346643	0.11235	0.00130119	0.00574902	FALSE
ADAR	ENSG00000160710.16	7681	1.4875	0.164224	1.4998e-20	7.26463e-19	TRUE
ADARB1	ENSG00000197381.16	1308.35	-1.17789	0.207378	1.75782e-09	2.47694e-08	TRUE
ADAT1	ENSG00000065457.10	327.099	0.0887684	0.122235	0.456886	0.622736	FALSE
ADAT2	ENSG00000189007.16	53.2848	-0.202645	0.373128	0.429439	0.596842	FALSE
ADAT3	ENSG00000213638.6	106.365	0.182689	0.16868	0.235072	0.393326	FALSE
ADCK1	ENSG00000063761.16	211.763	0.240297	0.15469	0.112277	0.229633	FALSE
ADCK2	ENSG00000133597.11	2380.14	0.0819072	0.0896548	0.353463	0.523433	FALSE
ADCK5	ENSG00000173137.12	67.6487	-0.128603	0.191598	0.464362	0.630275	FALSE
ADCY1	ENSG00000164742.16	19.9573	0.161412	0.418798	0.502091	0.662563	FALSE
ADCY10	ENSG00000143199.17	9.15558	-0.50039	0.697757	0.0667206	0.154187	FALSE
ADCY10P1	ENSG00000161912.18	29.5369	-2.09299	0.538322	6.44071e-06	5.0179e-05	TRUE
ADCY2	ENSG00000078295.16	9.61595	-0.838032	1.10501	0.0224836	0.0649234	FALSE
ADCY3	ENSG00000138031.14	4521.02	-0.29351	0.109586	0.00570192	0.0204668	FALSE
ADCY4	ENSG00000129467.13	29.4021	0.151287	0.338964	0.54706	0.698734	FALSE
ADCY6	ENSG00000174233.11	89.6466	-0.68454	0.403229	0.0222989	0.0644669	FALSE
ADCY7	ENSG00000121281.12	5933.68	0.620283	0.306098	0.0148563	0.045968	TRUE
ADCY8	ENSG00000155897.10	6.5465	-0.303291	0.485468	0.232741	0.390312	FALSE
ADCY9	ENSG00000162104.10	380.883	-0.005461	0.273783	0.980731	0.989724	FALSE
ADD1	ENSG00000087274.17	3286.21	-0.0983043	0.0922009	0.273838	0.439079	FALSE
ADD2	ENSG00000075340.23	30.4062	0.861523	0.627702	0.0202845	0.0595882	FALSE
ADD3	ENSG00000148700.14	739.648	0.555638	0.252636	0.0119002	0.0381802	FALSE
ADGB	ENSG00000118492.17	6.83238	-0.411413	0.719665	0.0328062	0.088126	FALSE
ADGRA2	ENSG00000020181.17	9.33858	-0.424814	0.583701	0.118792	0.239861	FALSE
ADGRA3	ENSG00000152990.14	30.554	-1.16293	0.8927	0.00847629	0.0286423	TRUE
ADGRB1	ENSG00000181790.11	17.6328	0.31392	0.50417	0.210285	0.362219	FALSE
ADGRD1	ENSG00000111452.13	150.87	-1.8871	0.30782	6.60033e-11	1.14882e-09	TRUE
ADGRD2	ENSG00000180264.11	3.30918	0.00319795	0.46162	0.981561	0.990323	FALSE
ADGRE1	ENSG00000174837.15	336.141	1.1314	0.21321	1.97528e-08	2.41783e-07	TRUE
ADGRE2	ENSG00000127507.18	2615.51	0.651959	0.235129	0.00179724	0.00756609	TRUE
ADGRE3	ENSG00000131355.14	49.1732	-0.793124	0.395714	0.0102465	0.0336775	TRUE
ADGRE4P	ENSG00000268758.7	267.493	0.171359	0.199766	0.345719	0.514979	FALSE
ADGRE5	ENSG00000123146.20	6413.88	0.657322	0.0956805	2.57978e-12	5.37947e-11	TRUE
ADGRF1	ENSG00000153292.16	5.41398	0.0612995	0.457124	0.737896	0.845526	FALSE
ADGRF3	ENSG00000173567.15	26.1381	0.800137	0.928208	0.0300615	0.0819344	FALSE
ADGRG1	ENSG00000205336.11	8.67949	0.177885	0.476678	0.371188	0.5408	FALSE
ADGRG2	ENSG00000173698.18	10.9886	-0.445646	0.536941	0.130376	0.256381	FALSE
ADGRG5	ENSG00000159618.16	6.0473	0.0155695	0.47227	0.900404	0.944706	FALSE
ADGRG6	ENSG00000112414.14	107.932	-0.746874	0.382146	0.0111565	0.0362052	TRUE
ADGRL1	ENSG00000072071.16	146.401	-0.170998	0.229429	0.398489	0.566839	FALSE
ADGRL4	ENSG00000162618.14	3.13024	0.0340264	0.468146	0.828425	0.902609	FALSE
ADGRV1	ENSG00000164199.18	23.5666	0.486378	0.430154	0.0962069	0.204462	FALSE
ADH4	ENSG00000198099.8	3.01509	-0.239832	0.53158	0.205681	0.356535	FALSE
ADH5	ENSG00000197894.11	1657.8	-0.344414	0.128472	0.0051121	0.0186457	FALSE
ADHFE1	ENSG00000147576.17	19.7294	0.326491	0.454579	0.224352	0.37985	FALSE
ADI1	ENSG00000182551.14	2214.89	-0.75126	0.16909	2.82353e-06	2.38027e-05	TRUE
ADIPOR1	ENSG00000159346.13	2752.27	-0.007941	0.0913274	0.912224	0.951219	FALSE
ADIPOR2	ENSG00000006831.10	743.997	0.00672198	0.0954871	0.944545	0.970771	FALSE
ADIRF	ENSG00000148671.13	107.793	-0.0914521	0.234751	0.65876	0.788475	FALSE
ADK	ENSG00000156110.13	631.134	-0.998262	0.200909	1.31712e-07	1.4017e-06	TRUE
ADM	ENSG00000148926.10	1122.8	1.12589	0.157423	1.4046e-13	3.3211e-12	TRUE
ADM2	ENSG00000128165.9	39.5013	2.3279	0.377885	5.97303e-11	1.04178e-09	TRUE
ADNP	ENSG00000101126.17	1029.9	0.0227409	0.0973144	0.785923	0.876046	FALSE
ADNP2	ENSG00000101544.9	356.503	0.399142	0.143937	0.00308186	0.0121054	FALSE
ADO	ENSG00000181915.4	1076.48	0.166165	0.0910948	0.0733621	0.166005	FALSE
ADORA1	ENSG00000163485.17	29.5106	-0.921728	0.481672	0.00761638	0.0260797	TRUE
ADORA2A	ENSG00000128271.22	138.925	0.776666	0.434277	0.0152488	0.0470107	TRUE
ADORA2B	ENSG00000170425.3	143.572	0.00765968	0.162547	0.916896	0.953944	FALSE
ADORA3	ENSG00000282608.1	488.276	-0.441562	0.201353	0.0159903	0.0488967	FALSE
ADPGK	ENSG00000159322.17	2513.77	0.718071	0.0763981	5.83507e-22	3.28644e-20	TRUE
ADPRH	ENSG00000144843.11	1000	0.715396	0.14249	1.75548e-07	1.83368e-06	TRUE
ADPRHL1	ENSG00000153531.13	16.6023	0.220518	0.465094	0.344249	0.513466	FALSE
ADPRHL2	ENSG00000116863.11	1059.24	0.983041	0.138807	2.96722e-13	6.84398e-12	TRUE
ADPRM	ENSG00000170222.11	86.8128	1.43486	0.258692	3.33918e-09	4.55058e-08	TRUE
ADRA2B	ENSG00000274286.2	880.399	-0.84882	0.113836	1.91432e-14	4.94719e-13	TRUE
ADRB2	ENSG00000169252.5	205.032	0.0245001	0.181598	0.883872	0.935349	FALSE
ADRM1	ENSG00000130706.13	2267.32	0.302293	0.114485	0.00699988	0.0243224	FALSE
ADSL	ENSG00000239900.12	715.877	-0.315943	0.132742	0.0135073	0.0423952	FALSE
ADSS	ENSG00000035687.10	1328.65	-0.414555	0.173482	0.0108482	0.0353807	FALSE
ADSSL1	ENSG00000185100.10	77.3271	-0.499505	0.232335	0.0157206	0.0482082	FALSE
ADTRP	ENSG00000111863.12	77.7247	-1.35766	0.275467	9.85221e-08	1.06862e-06	TRUE
AEBP2	ENSG00000139154.15	353.039	0.00879738	0.163054	0.943425	0.970034	FALSE
AEN	ENSG00000181026.15	637.449	1.98772	0.152124	4.38461e-40	1.09312e-37	TRUE
AES	ENSG00000104964.14	8871.11	0.690448	0.129737	3.71512e-08	4.34062e-07	TRUE
AF131216.2	ENSG00000249316.2	3.88048	-0.159987	0.445677	0.479781	0.643288	FALSE
AF228730.5	ENSG00000284620.2	33.1652	-0.922643	0.371262	0.0020728	0.00856658	TRUE
AF274858.1	ENSG00000260081.2	7.30178	-0.0845829	0.430601	0.698173	0.817808	FALSE
AFAP1	ENSG00000196526.10	19.8495	0.116424	0.414018	0.640823	0.774703	FALSE
AFAP1L1	ENSG00000157510.14	1070.24	-0.438504	0.180787	0.00936881	0.0311981	FALSE
AFDN	ENSG00000130396.20	90.4275	-0.718251	0.331213	0.00795546	0.0270604	TRUE
AFF1	ENSG00000172493.20	1321.25	0.849583	0.233219	6.43353e-05	0.000403655	TRUE
AFF2	ENSG00000155966.13	5.59252	0.211163	0.459216	0.372696	0.541859	FALSE
AFF3	ENSG00000144218.18	14.1607	0.0703622	0.452801	0.708856	0.824907	FALSE
AFF4	ENSG00000072364.13	1622.87	0.161558	0.221148	0.415552	0.584344	FALSE
AFG1L	ENSG00000135537.16	140.665	0.278467	0.304828	0.256173	0.418754	FALSE
AFG3L1P	ENSG00000223959.8	175.767	0.21277	0.210054	0.262435	0.42566	FALSE
AFG3L2	ENSG00000141385.9	1478.9	-0.390715	0.127046	0.00127374	0.0056454	FALSE
AFMID	ENSG00000183077.15	153.892	-0.50383	0.216662	0.00974331	0.0322803	FALSE
AFTPH	ENSG00000119844.15	1294.48	0.244936	0.125074	0.0411263	0.105288	FALSE
AGA	ENSG00000038002.9	764.991	0.174619	0.117832	0.1323	0.259172	FALSE
AGAP1	ENSG00000157985.19	43.0381	-0.0879867	0.354976	0.727809	0.839123	FALSE
AGAP10P	ENSG00000230869.1	11.3579	0.309635	0.465409	0.247342	0.408097	FALSE
AGAP2	ENSG00000135439.11	421.078	0.631826	0.180869	0.000183758	0.00102712	TRUE
AGAP3	ENSG00000133612.19	4573.27	-0.00115957	0.0829423	0.969708	0.984221	FALSE
AGAP4	ENSG00000188234.13	72.2069	0.261037	0.278125	0.263043	0.426408	FALSE
AGAP5	ENSG00000172650.13	77.6079	0.590957	0.287591	0.0152113	0.0469189	TRUE
AGAP6	ENSG00000204149.11	84.5715	0.456566	0.241875	0.0318983	0.0860632	FALSE
AGAP7P	ENSG00000264204.2	3.18796	-0.116945	0.48886	0.41641	0.584847	FALSE
AGAP9	ENSG00000204172.12	100.51	0.82099	0.215239	3.42583e-05	0.00022803	TRUE
AGBL2	ENSG00000165923.16	10.1491	0.599343	0.632771	0.0650431	0.15101	FALSE
AGBL3	ENSG00000146856.14	10.8297	0.189911	0.472807	0.382701	0.551649	FALSE
AGBL5	ENSG00000084693.16	194.57	-0.453534	0.19347	0.00929103	0.0309573	FALSE
AGER	ENSG00000204305.14	4.48404	0.0962928	0.453546	0.633392	0.76941	FALSE
AGFG1	ENSG00000173744.17	1261.54	0.171615	0.147828	0.223718	0.379041	FALSE
AGFG2	ENSG00000106351.13	159.914	-0.478146	0.243949	0.0258411	0.0724106	FALSE
AGGF1	ENSG00000164252.13	922.207	-0.221396	0.125508	0.0670529	0.154801	FALSE
AGK	ENSG00000006530.17	269.337	-0.0832445	0.194767	0.620153	0.75882	FALSE
AGL	ENSG00000162688.17	478.464	-1.02354	0.156184	1.07014e-11	2.04765e-10	TRUE
AGMAT	ENSG00000116771.6	15.4109	0.388712	0.462809	0.170702	0.312281	FALSE
AGO1	ENSG00000092847.12	1730.23	0.0582381	0.279128	0.803035	0.886934	FALSE
AGO2	ENSG00000123908.12	622.877	0.297061	0.317452	0.235567	0.39396	FALSE
AGO3	ENSG00000126070.20	327.766	0.307349	0.242334	0.148169	0.281288	FALSE
AGO4	ENSG00000134698.11	791.225	-0.0219344	0.197179	0.899791	0.944574	FALSE
AGPAT2	ENSG00000169692.13	1690.34	0.218128	0.0944622	0.0185502	0.055464	FALSE
AGPAT3	ENSG00000160216.19	3083.19	0.765895	0.155561	2.57717e-07	2.60685e-06	TRUE
AGPAT4	ENSG00000026652.14	678.957	0.349403	0.169059	0.0256803	0.0720792	FALSE
AGPAT5	ENSG00000155189.12	210.941	-0.458167	0.203707	0.0139966	0.0436665	FALSE
AGPS	ENSG00000018510.15	1738.84	-0.168816	0.208079	0.368993	0.53862	FALSE
AGRN	ENSG00000188157.15	9368.58	0.171808	0.183456	0.313799	0.481564	FALSE
AGRP	ENSG00000159723.4	15.7864	-0.540681	0.487577	0.0809052	0.179058	FALSE
AGTPBP1	ENSG00000135049.15	300.467	-0.226183	0.18719	0.184871	0.330823	FALSE
AGTRAP	ENSG00000177674.16	1491.38	1.34907	0.172902	7.86975e-16	2.33653e-14	TRUE
AHCTF1	ENSG00000153207.15	497.268	-0.386283	0.189212	0.0271637	0.0754309	FALSE
AHCY	ENSG00000101444.13	2664.23	-0.00655852	0.0672275	0.824924	0.900337	FALSE
AHCYL1	ENSG00000168710.18	2476.24	-0.226116	0.151472	0.118528	0.239499	FALSE
AHCYL2	ENSG00000158467.16	412.549	-0.317588	0.1956	0.076662	0.171752	FALSE
AHDC1	ENSG00000126705.14	677.638	0.0287617	0.242809	0.869633	0.926643	FALSE
AHI1	ENSG00000135541.21	155.711	-0.177913	0.22286	0.365916	0.535282	FALSE
AHNAK	ENSG00000124942.14	16623.1	-1.04859	0.208337	8.2613e-08	9.0771e-07	TRUE
AHNAK2	ENSG00000185567.7	321.805	-1.04903	0.181534	1.28248e-09	1.84566e-08	TRUE
AHR	ENSG00000106546.14	1649.57	0.653827	0.228078	0.00147198	0.00640681	TRUE
AHRR	ENSG00000286169.1	274.632	0.538904	0.28827	0.0248662	0.0703323	FALSE
AHRR	ENSG00000063438.17	274.632	0.538904	0.28827	0.0248662	0.0703323	FALSE
AHSA1	ENSG00000100591.8	1348.87	-0.120865	0.184732	0.467313	0.632725	FALSE
AHSA2P	ENSG00000173209.23	477.01	-0.346232	0.181168	0.0389857	0.101121	FALSE
AICDA	ENSG00000111732.11	13.0161	0.179905	0.468794	0.394641	0.56354	FALSE
AIDA	ENSG00000186063.13	1801.81	0.321915	0.132592	0.011572	0.0373604	FALSE
AIF1	ENSG00000204472.13	2409.54	-0.33825	0.197645	0.0609724	0.143704	FALSE
AIF1L	ENSG00000126878.13	3.42785	-0.0790196	0.485067	0.557569	0.7073	FALSE
AIFM1	ENSG00000156709.14	1387.67	-0.437523	0.0843904	1.36592e-07	1.44818e-06	FALSE
AIFM2	ENSG00000042286.15	1024.76	0.963132	0.0972253	1.01406e-23	6.43874e-22	TRUE
AIFM3	ENSG00000183773.15	104.947	1.29999	0.255618	4.32839e-08	4.97823e-07	TRUE
AIG1	ENSG00000146416.18	262.118	-0.551665	0.171712	0.000656005	0.00315228	FALSE
AIM2	ENSG00000163568.15	189.219	4.01138	0.418073	8.53579e-23	4.97276e-21	TRUE
AIMP1	ENSG00000164022.16	406.145	-0.976651	0.273299	6.54664e-05	0.000410145	TRUE
AIMP2	ENSG00000106305.10	323.367	-0.260427	0.155326	0.0758261	0.170285	FALSE
AIP	ENSG00000110711.10	1101.43	0.175977	0.0860499	0.0322948	0.0869452	FALSE
AIRE	ENSG00000160224.17	6.84785	-0.632345	1.12462	0.026149	0.0731035	FALSE
AJM1	ENSG00000232434.2	88.0628	-0.421431	0.290892	0.0769549	0.172272	FALSE
AJUBA	ENSG00000129474.16	7.91457	0.158549	0.500888	0.305132	0.473146	FALSE
AK1	ENSG00000106992.19	189.751	-0.557141	0.307913	0.0280809	0.0774704	FALSE
AK2	ENSG00000004455.16	1212.98	0.686751	0.165694	1.20627e-05	8.93007e-05	TRUE
AK3	ENSG00000147853.17	614.543	-0.379335	0.175177	0.0200518	0.059058	FALSE
AK4	ENSG00000162433.15	554.645	-0.553319	0.177888	0.000788388	0.00371265	FALSE
AK5	ENSG00000154027.19	9.78441	-0.37844	0.637936	0.0758363	0.170285	FALSE
AK6	ENSG00000085231.14	58.7638	-0.434757	0.337482	0.0969345	0.205673	FALSE
AK8	ENSG00000165695.9	32.4541	0.127481	0.365444	0.610887	0.751005	FALSE
AK9	ENSG00000155085.15	87.8599	0.222154	0.288398	0.344344	0.513517	FALSE
AKAP1	ENSG00000121057.13	407.191	-0.0231938	0.191814	0.893959	0.941103	FALSE
AKAP10	ENSG00000108599.15	790.415	0.225772	0.155938	0.124243	0.247624	FALSE
AKAP11	ENSG00000023516.9	825.487	-0.351081	0.146818	0.0116584	0.0375751	FALSE
AKAP12	ENSG00000131016.17	7.12824	-0.204948	0.48004	0.33094	0.499371	FALSE
AKAP13	ENSG00000170776.21	3761.51	0.222543	0.162071	0.15478	0.290328	FALSE
AKAP17A	ENSG00000197976.12	995.957	0.287162	0.112094	0.00881734	0.0296294	FALSE
AKAP2	ENSG00000241978.9	1426.35	1.87118	0.23024	3.77832e-17	1.28712e-15	TRUE
AKAP3	ENSG00000111254.8	99.9634	0.523163	0.257047	0.018654	0.055696	FALSE
AKAP5	ENSG00000179841.8	67.4259	-1.24524	0.255352	1.38529e-07	1.46689e-06	TRUE
AKAP6	ENSG00000151320.11	126.683	-2.43606	0.54541	3.82046e-07	3.75686e-06	TRUE
AKAP7	ENSG00000118507.17	179.191	0.905028	0.285735	0.000312331	0.00165003	TRUE
AKAP8	ENSG00000105127.9	446.066	0.537609	0.188953	0.00200002	0.0083002	FALSE
AKAP8L	ENSG00000011243.18	791.27	0.411155	0.0908468	4.27099e-06	3.4611e-05	FALSE
AKAP9	ENSG00000127914.16	651.92	0.0580143	0.155695	0.69611	0.816406	FALSE
AKIP1	ENSG00000166452.11	827.975	0.180664	0.150574	0.205545	0.356372	FALSE
AKIRIN1	ENSG00000174574.16	1729.6	-0.280788	0.0917859	0.00207484	0.00857222	FALSE
AKIRIN2	ENSG00000135334.9	1858.82	0.640354	0.0805989	7.30342e-16	2.17984e-14	TRUE
AKNA	ENSG00000106948.16	1281.11	0.880581	0.229877	2.89544e-05	0.000195546	TRUE
AKR1A1	ENSG00000117448.13	4676.16	-0.235893	0.151578	0.100834	0.211617	FALSE
AKR1B1	ENSG00000085662.14	1295.85	-0.0235595	0.120526	0.823198	0.899206	FALSE
AKR1B15	ENSG00000227471.9	13.6854	-0.0175816	0.366129	0.934054	0.96502	FALSE
AKR1C1	ENSG00000187134.14	12.8169	-0.12077	0.452362	0.551674	0.702669	FALSE
AKR1C2	ENSG00000151632.17	4.09825	0.0280955	0.464472	0.861472	0.922003	FALSE
AKR1C3	ENSG00000196139.14	15.8848	-1.87722	0.537537	4.3254e-05	0.000281384	TRUE
AKR1C7P	ENSG00000215267.8	4.76724	-0.16748	0.480561	0.405358	0.573722	FALSE
AKR1D1	ENSG00000122787.15	7.20304	-0.413855	0.647467	0.0875959	0.190167	FALSE
AKR1E2	ENSG00000165568.18	13.5194	0.0947173	0.373035	0.70219	0.820246	FALSE
AKR7A2	ENSG00000053371.12	1442.19	-0.560313	0.111341	2.31429e-07	2.36066e-06	FALSE
AKR7A3	ENSG00000162482.5	10.4048	-0.703065	0.506952	0.0355913	0.0940575	FALSE
AKR7L	ENSG00000211454.14	7.47773	-0.290476	0.523649	0.207193	0.358314	FALSE
AKT1	ENSG00000142208.16	3230.32	0.0115335	0.119018	0.921828	0.957465	FALSE
AKT1S1	ENSG00000204673.10	1637.39	0.805719	0.140944	3.06468e-09	4.19335e-08	TRUE
AKT2	ENSG00000105221.17	2128.21	0.49408	0.21072	0.00978656	0.0324046	FALSE
AKT3	ENSG00000117020.17	236.326	0.147279	0.259634	0.526946	0.68261	FALSE
AKTIP	ENSG00000166971.17	234.02	0.0263512	0.208265	0.891351	0.940015	FALSE
AL021937.2	ENSG00000232218.1	3.04067	0.177468	0.486304	0.374638	0.543817	FALSE
AL022238.4	ENSG00000284431.1	28.8838	-1.66335	0.630623	0.000615455	0.00297684	TRUE
AL022318.4	ENSG00000284554.2	10.0871	-0.0344592	0.497399	0.30378	0.471913	FALSE
AL031274.1	ENSG00000285665.1	6.00711	0.101577	0.427345	0.652361	0.783527	FALSE
AL031281.3	ENSG00000285794.1	97.8611	-0.276059	0.197959	0.124594	0.248024	FALSE
AL031282.1	ENSG00000227775.3	7.26712	-0.312718	0.502785	0.224631	0.380209	FALSE
AL031315.1	ENSG00000285733.1	27.3396	0.235104	0.418089	0.365133	0.534504	FALSE
AL031708.1	ENSG00000261732.1	10.0777	-0.0288871	0.429084	0.89019	0.939278	FALSE
AL031777.1	ENSG00000217275.2	6.68872	1.17243	1.01077	0.0163641	0.0498241	TRUE
AL031777.3	ENSG00000282988.2	220.644	3.41855	0.25791	5.73366e-41	1.6475e-38	TRUE
AL032819.3	ENSG00000284395.1	8.61962	-0.782821	0.671178	0.0320137	0.0863393	FALSE
AL033529.1	ENSG00000254553.1	3.65057	0.161502	0.516481	0.195719	0.344228	FALSE
AL034430.1	ENSG00000285508.1	31.3684	-2.35576	1.39116	0.00221778	0.00909044	TRUE
AL034430.2	ENSG00000285723.1	10.7946	-0.388576	0.513065	0.16571	0.305191	FALSE
AL035078.4	ENSG00000285283.1	26.4947	0.0479807	0.488198	0.666306	0.794813	FALSE
AL035413.1	ENSG00000270728.1	6.90806	-0.31214	0.502433	0.221432	0.376297	FALSE
AL035413.2	ENSG00000286064.1	15.7467	-0.400248	0.477128	0.161361	0.299426	FALSE
AL035461.3	ENSG00000286235.1	3.30693	-0.0728721	0.490833	0.501069	0.661655	FALSE
AL049629.2	ENSG00000284969.1	15.8448	-0.291575	0.466755	0.258737	0.421523	FALSE
AL049634.1	ENSG00000242324.1	71.275	1.09976	0.250347	1.93819e-06	1.67473e-05	TRUE
AL049634.2	ENSG00000260861.6	23.9296	0.0779398	0.385008	0.758257	0.858012	FALSE
AL049697.1	ENSG00000213204.8	4.25961	-0.249257	0.516503	0.239242	0.39822	FALSE
AL078644.1	ENSG00000261024.7	3.29797	0.016368	0.43111	0.94231	0.969539	FALSE
AL096711.2	ENSG00000255330.9	6.68684	-0.0118734	0.470353	0.941237	0.969251	FALSE
AL109809.1	ENSG00000232528.3	9.95237	0.319822	0.476082	0.222237	0.377324	FALSE
AL109918.1	ENSG00000216775.3	13.0539	0.784631	0.615855	0.0310437	0.0840979	FALSE
AL117328.1	ENSG00000229409.1	15.7101	0.196822	0.362454	0.416104	0.584708	FALSE
AL117339.5	ENSG00000283930.1	9.03007	-0.0480669	0.384928	0.84431	0.911961	FALSE
AL121594.1	ENSG00000258790.1	34.6501	-0.234772	0.480617	0.309214	0.476988	FALSE
AL121753.1	ENSG00000261582.1	3.09837	0.338967	0.595528	0.123396	0.246497	FALSE
AL121758.1	ENSG00000270299.1	13.1351	-0.0902772	0.475817	0.601203	0.742546	FALSE
AL121845.3	ENSG00000273154.3	65.635	-0.0509383	0.358667	0.82566	0.900676	FALSE
AL121899.2	ENSG00000286022.1	61.9897	-0.446287	0.26243	0.0474847	0.118071	FALSE
AL121900.2	ENSG00000284776.1	3.23054	0.0677862	0.500453	0.217977	0.37217	FALSE
AL121985.3	ENSG00000275801.1	14.4556	0.184982	0.372856	0.471772	0.636628	FALSE
AL132780.3	ENSG00000259132.1	6.60316	0.0174478	0.49311	0.980296	0.98963	FALSE
AL132994.1	ENSG00000258680.2	3.53143	-0.282208	0.525392	0.211087	0.363231	FALSE
AL133216.2	ENSG00000276805.2	51.0975	0.524229	0.281056	0.0276878	0.0765729	FALSE
AL133264.1	ENSG00000218806.2	16.72	-1.19863	0.627163	0.00509381	0.018603	TRUE
AL133268.1	ENSG00000219682.4	3.43809	-0.098908	0.469976	0.582368	0.728304	FALSE
AL133352.1	ENSG00000255339.6	24.6832	0.0741434	0.359864	0.771768	0.866762	FALSE
AL133353.2	ENSG00000285932.1	39.7722	0.420207	0.343523	0.110986	0.227653	FALSE
AL133517.1	ENSG00000232450.1	4.53619	0.532418	0.712838	0.0740474	0.167221	FALSE
AL135905.2	ENSG00000285976.1	1371.14	0.580683	0.155537	8.6049e-05	0.000523238	TRUE
AL135924.1	ENSG00000233933.2	12.0847	-0.479242	0.473317	0.107606	0.222197	FALSE
AL136116.3	ENSG00000217648.1	8.52226	-0.176638	0.406093	0.484582	0.647727	FALSE
AL136295.1	ENSG00000254692.1	11.5328	0.136978	0.517788	0.112879	0.230558	FALSE
AL136295.4	ENSG00000259522.3	17.9539	0.10477	0.458583	0.597065	0.739127	FALSE
AL136295.5	ENSG00000259529.2	43.4586	0.402012	0.365449	0.141817	0.272433	FALSE
AL136982.4	ENSG00000261011.1	78.7481	0.0253966	0.228239	0.891039	0.939882	FALSE
AL137784.1	ENSG00000219755.1	3.46436	-0.161303	0.481566	0.402052	0.570738	FALSE
AL138752.2	ENSG00000255872.3	21.6136	0.110436	0.490002	0.452677	0.61879	FALSE
AL138787.1	ENSG00000232862.5	5.98404	0.278334	0.510159	0.232811	0.39039	FALSE
AL139011.2	ENSG00000258465.7	151.207	0.16033	0.478553	0.434848	0.601941	FALSE
AL139260.3	ENSG00000274944.4	28.3878	-0.198452	0.54915	0.0436279	0.110096	FALSE
AL139300.1	ENSG00000256500.5	231.724	-0.420597	0.260426	0.0592093	0.140743	FALSE
AL139353.1	ENSG00000203546.7	6.75337	0.0049861	0.466331	0.963319	0.980736	FALSE
AL157392.5	ENSG00000282246.1	15.2075	-0.53315	0.49547	0.0823195	0.181459	FALSE
AL157400.5	ENSG00000249962.1	4.46029	-0.242142	0.501797	0.276855	0.442527	FALSE
AL157893.1	ENSG00000285257.1	3.4877	-0.00171527	0.430624	0.977291	0.988198	FALSE
AL157935.2	ENSG00000257524.6	705.229	-0.625188	0.184051	0.000251762	0.00136144	TRUE
AL159163.1	ENSG00000249141.1	4.03154	-0.148708	0.477323	0.442434	0.608715	FALSE
AL160272.2	ENSG00000285082.1	9.47586	-0.0701733	0.427134	0.750028	0.852855	FALSE
AL162171.1	ENSG00000070778.13	18.49	-0.269086	0.452436	0.28787	0.454525	FALSE
AL162231.1	ENSG00000187186.14	23.3573	-1.85211	0.596944	9.39756e-05	0.000564953	TRUE
AL162417.1	ENSG00000285245.1	22.9428	-0.0968068	0.503212	0.260608	0.423432	FALSE
AL163636.2	ENSG00000259171.1	50.244	-0.0998426	0.483359	0.491229	0.653601	FALSE
AL353579.1	ENSG00000286105.1	4.66798	0.0603252	0.48	0.673492	0.80085	FALSE
AL353588.1	ENSG00000272442.2	4.24176	0.168059	0.499765	0.312038	0.479774	FALSE
AL353625.1	ENSG00000213073.4	42.1162	-0.587829	0.370822	0.0356088	0.0940892	FALSE
AL353743.1	ENSG00000165121.11	16.2413	1.18176	0.461926	0.00130466	0.00575988	TRUE
AL353743.4	ENSG00000234424.2	7.66712	0.103049	0.405873	0.674177	0.801327	FALSE
AL354718.1	ENSG00000275160.1	5.3039	0.0200043	0.41292	0.938387	0.967792	FALSE
AL354822.1	ENSG00000278384.1	22.7107	0.482668	0.362535	0.0791432	0.176078	FALSE
AL355355.2	ENSG00000234175.1	4.28641	0.378207	0.573998	0.146075	0.278123	FALSE
AL355877.1	ENSG00000236155.6	8.83346	-0.348367	0.498851	0.192422	0.339947	FALSE
AL355987.3	ENSG00000272896.1	3.3476	-0.0848985	0.452737	0.671795	0.799785	FALSE
AL356235.1	ENSG00000248503.2	9.76593	-0.239915	0.462306	0.31962	0.487757	FALSE
AL356534.1	ENSG00000286215.1	17.2787	0.112104	0.380326	0.655916	0.786292	FALSE
AL358113.1	ENSG00000285130.2	7.7725	-0.130539	0.460921	0.510735	0.669559	FALSE
AL358472.6	ENSG00000285641.1	231.466	0.517329	0.283217	0.0303526	0.0825157	FALSE
AL359273.1	ENSG00000249237.5	3.01339	-0.359656	0.651326	0.0496719	0.122254	FALSE
AL360181.3	ENSG00000254536.1	15.2542	0.337151	0.617667	0.0853796	0.186526	FALSE
AL365205.1	ENSG00000124593.16	188.053	-0.780413	0.181159	4.69244e-06	3.77019e-05	TRUE
AL390026.1	ENSG00000236512.1	5.98431	1.37606	1.05756	0.010657	0.0348163	TRUE
AL390719.1	ENSG00000217801.10	49.1255	0.276006	0.297357	0.253098	0.415008	FALSE
AL390728.4	ENSG00000227671.4	145.112	0.504302	0.213679	0.00907953	0.0303972	FALSE
AL390879.1	ENSG00000234062.8	14.5433	-0.195136	0.438562	0.414772	0.583611	FALSE
AL391094.1	ENSG00000278480.1	15.5468	0.348547	0.408657	0.207315	0.358488	FALSE
AL391280.1	ENSG00000250995.1	4.47792	-0.0784394	0.455475	0.678497	0.804374	FALSE
AL391987.2	ENSG00000204805.9	3.68266	-0.0142279	0.443788	0.94923	0.97353	FALSE
AL441992.2	ENSG00000286112.1	32.619	-0.0597205	0.41294	0.820864	0.897867	FALSE
AL442128.1	ENSG00000275989.2	3.8532	-0.433895	0.751451	0.0291078	0.0797712	FALSE
AL445423.2	ENSG00000286231.1	61.9755	-0.134943	0.352917	0.609404	0.749618	FALSE
AL445685.3	ENSG00000285839.1	207.841	0.05693	0.415916	0.805812	0.888169	FALSE
AL450124.1	ENSG00000204556.4	8.31672	-0.0961688	0.422169	0.674087	0.801327	FALSE
AL512506.3	ENSG00000281883.1	5.35541	0.0241603	0.433761	0.904387	0.946834	FALSE
AL512785.2	ENSG00000254706.2	9.4815	0.492465	0.578436	0.104151	0.216744	FALSE
AL513165.2	ENSG00000256966.6	4.58971	0.0508247	0.486546	0.684946	0.809374	FALSE
AL513477.1	ENSG00000269896.2	9.72643	-0.021712	0.394694	0.927956	0.960887	FALSE
AL589666.1	ENSG00000271793.1	8.19929	-0.0642858	0.413293	0.778441	0.871196	FALSE
AL589743.1	ENSG00000244306.11	35.2305	0.572143	0.395544	0.0494566	0.121955	FALSE
AL590065.1	ENSG00000271519.1	4.11917	-0.358422	0.618303	0.0959225	0.204114	FALSE
AL590327.1	ENSG00000179627.10	159.107	1.71072	0.226256	4.0365e-15	1.12551e-13	TRUE
AL590560.1	ENSG00000256029.6	30.6215	-0.301944	0.424248	0.256626	0.419282	FALSE
AL590764.2	ENSG00000285171.1	28.0346	0.393458	0.486464	0.163585	0.302527	FALSE
AL591438.2	ENSG00000234042.1	4.19648	0.0897011	0.437754	0.692302	0.813761	FALSE
AL591499.1	ENSG00000205625.2	5.75908	-0.582322	0.659952	0.0721106	0.163829	FALSE
AL591806.3	ENSG00000270149.5	802.753	0.261794	0.51033	0.251379	0.412828	FALSE
AL592183.1	ENSG00000273748.1	26.0112	0.491627	0.347452	0.0703456	0.160467	FALSE
AL592429.1	ENSG00000218565.2	25.1225	-0.353589	0.380742	0.194038	0.342033	FALSE
AL603832.3	ENSG00000271810.5	6.4792	-0.213789	0.488366	0.32473	0.493107	FALSE
AL627309.6	ENSG00000268903.1	88.5745	-0.399779	0.248773	0.0634908	0.1483	FALSE
AL627309.7	ENSG00000269981.1	9.2853	0.0597822	0.395997	0.805168	0.887949	FALSE
AL627389.1	ENSG00000234969.1	3.52329	-0.0987326	0.436309	0.646035	0.778577	FALSE
AL645922.1	ENSG00000244255.5	88.7356	0.784483	1.07797	0.0271508	0.0754075	FALSE
AL645929.1	ENSG00000230521.1	4.70337	0.676658	0.825294	0.0479089	0.118882	FALSE
AL645929.3	ENSG00000285799.1	6.63574	0.212432	0.453611	0.37949	0.548886	FALSE
AL645933.1	ENSG00000233902.1	44.4795	2.23253	0.604958	1.31245e-05	9.61122e-05	TRUE
AL645939.3	ENSG00000270896.1	3.94088	0.441977	0.645703	0.0953121	0.203019	FALSE
AL669831.1	ENSG00000228327.3	295.344	0.428104	0.261471	0.0566119	0.135787	FALSE
AL669831.3	ENSG00000230021.10	13.4832	-0.31424	0.453829	0.242018	0.401265	FALSE
AL669831.4	ENSG00000230092.7	7.01585	-0.0709001	0.455838	0.70127	0.819792	FALSE
AL669918.1	ENSG00000250264.1	288.311	1.20638	0.698418	0.00643873	0.0226464	TRUE
AL671277.1	ENSG00000227766.1	5.84818	-0.0259124	0.493648	0.579883	0.726267	FALSE
AL671883.2	ENSG00000271581.1	13.13	1.01631	0.643824	0.0132162	0.0416225	TRUE
AL683842.1	ENSG00000232334.1	8.75957	-1.77552	0.924834	0.00368652	0.0141879	TRUE
AL691432.1	ENSG00000269737.2	4.01563	-0.0553244	0.464333	0.724743	0.836902	FALSE
AL691442.1	ENSG00000251246.1	9.70629	0.184525	0.426134	0.450559	0.61684	FALSE
AL713999.1	ENSG00000273088.1	12.7358	0.264371	0.542309	0.183281	0.328766	FALSE
AL732372.2	ENSG00000237094.12	83.842	0.0865484	0.292197	0.717089	0.830814	FALSE
AL732372.3	ENSG00000250575.1	23.6094	0.306934	0.380545	0.253533	0.415521	FALSE
AL772337.1	ENSG00000214888.3	3.64133	0.0608586	0.464734	0.725173	0.837146	FALSE
AL773545.3	ENSG00000237846.1	4.34128	0.00486838	0.425604	0.986007	0.992714	FALSE
AL807752.1	ENSG00000213590.2	5.23322	0.0604462	0.439079	0.771211	0.866664	FALSE
AL807752.6	ENSG00000279073.3	10.2001	0.181439	0.50013	0.315382	0.48331	FALSE
ALAD	ENSG00000148218.16	913.268	-0.198467	0.110441	0.064868	0.150686	FALSE
ALAS1	ENSG00000023330.15	2634.25	0.259746	0.132901	0.0414702	0.105992	FALSE
ALCAM	ENSG00000170017.12	14383.9	-1.10187	0.103156	2.12469e-27	1.86632e-25	TRUE
ALDH16A1	ENSG00000161618.10	1266.19	-0.0832621	0.137365	0.526824	0.682504	FALSE
ALDH18A1	ENSG00000059573.9	755.735	-0.963161	0.11101	7.59391e-19	3.03631e-17	TRUE
ALDH1A1	ENSG00000165092.13	2637.09	0.671862	0.0932669	2.27545e-13	5.30614e-12	TRUE
ALDH1A2	ENSG00000128918.15	292.23	0.00213191	0.241335	0.994394	0.996864	FALSE
ALDH1A3	ENSG00000184254.17	7.55033	-0.415474	0.607209	0.109833	0.225752	FALSE
ALDH1B1	ENSG00000137124.8	310.222	-0.621102	0.135666	1.89263e-06	1.63787e-05	TRUE
ALDH1L1	ENSG00000144908.13	3.76533	0.233282	0.562007	0.0697671	0.159473	FALSE
ALDH1L2	ENSG00000136010.14	239.409	0.358165	0.257967	0.106082	0.219728	FALSE
ALDH2	ENSG00000111275.13	3552.99	0.411988	0.112343	0.000131791	0.000763323	FALSE
ALDH3A1	ENSG00000108602.18	26.738	-0.46151	0.347064	0.0844602	0.184946	FALSE
ALDH3A2	ENSG00000072210.18	2190.17	-0.476512	0.186696	0.00559842	0.0201337	FALSE
ALDH3B1	ENSG00000006534.16	2725.91	0.556038	0.153159	0.00012546	0.000730648	FALSE
ALDH4A1	ENSG00000159423.17	1044.18	-0.290476	0.10024	0.00293503	0.0116093	FALSE
ALDH5A1	ENSG00000112294.12	396.155	-0.918918	0.15638	7.99578e-10	1.17667e-08	TRUE
ALDH6A1	ENSG00000119711.12	291.006	-0.192246	0.176236	0.241306	0.400476	FALSE
ALDH7A1	ENSG00000164904.18	466.936	-0.726845	0.140127	4.98289e-08	5.68855e-07	TRUE
ALDH8A1	ENSG00000118514.14	5.74976	0.24078	0.532779	0.177141	0.320679	FALSE
ALDH9A1	ENSG00000143149.12	2480.21	-0.455519	0.120623	9.46555e-05	0.000568235	FALSE
ALDOA	ENSG00000149925.19	34379.8	-0.200707	0.114196	0.0697527	0.159473	FALSE
ALDOC	ENSG00000109107.14	335.501	-0.49632	0.13712	0.000142792	0.000819208	FALSE
ALG1	ENSG00000033011.12	690.392	-0.175134	0.108332	0.0978313	0.207018	FALSE
ALG10	ENSG00000139133.7	68.543	0.289397	0.289825	0.221076	0.375767	FALSE
ALG10B	ENSG00000175548.9	160.981	0.466169	0.34104	0.0786179	0.175277	FALSE
ALG11	ENSG00000253710.4	639.785	0.209966	0.172022	0.192134	0.339545	FALSE
ALG12	ENSG00000182858.14	683.336	-0.223383	0.161241	0.139465	0.269073	FALSE
ALG13	ENSG00000101901.11	284.604	-0.392697	0.203343	0.0326853	0.0878569	FALSE
ALG14	ENSG00000172339.10	151.636	-0.556102	0.458388	0.0645758	0.150151	FALSE
ALG1L13P	ENSG00000253981.5	3.83011	-0.0339719	0.419221	0.876586	0.931197	FALSE
ALG2	ENSG00000119523.10	685.835	-0.277239	0.143089	0.0387954	0.100735	FALSE
ALG3	ENSG00000214160.9	869.861	-0.18624	0.0784784	0.0156104	0.0479252	FALSE
ALG5	ENSG00000120697.9	440.802	-0.495612	0.160248	0.00106072	0.00480683	FALSE
ALG6	ENSG00000088035.17	100.425	-0.451518	0.208061	0.0171756	0.0519033	FALSE
ALG8	ENSG00000159063.13	506.245	-0.36243	0.120638	0.00192032	0.00800667	FALSE
ALG9	ENSG00000086848.15	478.961	-0.463304	0.161828	0.0021489	0.0088509	FALSE
ALK	ENSG00000171094.18	41.0798	-0.101334	0.298703	0.660724	0.790072	FALSE
ALKBH1	ENSG00000100601.10	198.544	0.414965	0.168273	0.00867327	0.0291974	FALSE
ALKBH2	ENSG00000189046.11	59.7426	-0.157739	0.255374	0.472837	0.637455	FALSE
ALKBH3	ENSG00000166199.13	256.845	0.273283	0.178639	0.100491	0.211054	FALSE
ALKBH4	ENSG00000160993.4	163.272	0.34618	0.192139	0.0509559	0.124817	FALSE
ALKBH5	ENSG00000091542.9	1488.95	-0.00282335	0.0727399	0.975704	0.987123	FALSE
ALKBH6	ENSG00000239382.10	236.301	-0.302146	0.190891	0.0836242	0.183672	FALSE
ALKBH7	ENSG00000125652.8	670.219	-0.407339	0.130107	0.00110665	0.0049976	FALSE
ALKBH8	ENSG00000137760.14	96.5579	0.216306	0.220213	0.274428	0.439734	FALSE
ALMS1	ENSG00000116127.18	153.625	-0.0777359	0.303379	0.746099	0.850328	FALSE
ALMS1P1	ENSG00000163016.10	35.7099	3.77328	0.496266	2.24158e-15	6.3868e-14	TRUE
ALOX12	ENSG00000108839.12	26.9202	-0.0894168	0.310535	0.709524	0.825163	FALSE
ALOX12P2	ENSG00000262943.7	6.10767	-0.0275081	0.47872	0.828511	0.902625	FALSE
ALOX15	ENSG00000161905.12	21.2246	-0.111268	0.334136	0.649105	0.780501	FALSE
ALOX15B	ENSG00000179593.16	332.307	0.752921	0.234392	0.000375339	0.00194116	TRUE
ALOX15P1	ENSG00000274114.2	3.79546	-0.35795	0.628374	0.0852801	0.186381	FALSE
ALOX5	ENSG00000012779.11	214.838	0.190823	0.397517	0.456951	0.622746	FALSE
ALOX5AP	ENSG00000132965.9	792.083	-1.25062	0.140595	7.18505e-20	3.22244e-18	TRUE
ALPK1	ENSG00000073331.18	942.849	0.427748	0.125315	0.000489781	0.00244862	FALSE
ALPK2	ENSG00000198796.7	5.52316	0.569277	0.767796	0.0553572	0.133438	FALSE
ALPK3	ENSG00000136383.6	252.993	0.104251	0.352372	0.677918	0.804315	FALSE
ALPL	ENSG00000162551.14	20.6807	-0.0501805	0.345542	0.826186	0.901077	FALSE
ALS2	ENSG00000003393.15	327.821	0.103794	0.201203	0.577566	0.724128	FALSE
ALS2CL	ENSG00000178038.17	137.813	0.0790645	0.188533	0.654802	0.785456	FALSE
ALS2CR12	ENSG00000155749.12	7.68869	0.265934	0.502776	0.252052	0.413773	FALSE
ALX3	ENSG00000156150.8	31.509	0.366189	0.341039	0.163919	0.302912	FALSE
ALYREF	ENSG00000183684.7	1287.3	-0.196274	0.149099	0.170802	0.312397	FALSE
AMACR	ENSG00000242110.8	300.188	-0.256128	0.129786	0.0403276	0.103728	FALSE
AMBRA1	ENSG00000110497.14	1058.81	1.15343	0.203524	2.22814e-09	3.09875e-08	TRUE
AMD1	ENSG00000123505.16	1511.31	0.030147	0.172856	0.860128	0.921175	FALSE
AMDHD1	ENSG00000139344.8	90.861	-0.476846	0.315576	0.0585737	0.139604	FALSE
AMDHD2	ENSG00000162066.15	1426.08	0.113892	0.128472	0.359245	0.529064	FALSE
AMER1	ENSG00000184675.11	73.7987	1.41044	0.363845	1.13797e-05	8.45029e-05	TRUE
AMFR	ENSG00000159461.15	3294.22	-0.384556	0.158373	0.0100705	0.0332149	FALSE
AMIGO1	ENSG00000181754.7	29.5184	-0.410579	0.383165	0.13618	0.264876	FALSE
AMIGO2	ENSG00000139211.6	38.0749	0.144241	0.254192	0.511575	0.670331	FALSE
AMIGO3	ENSG00000176020.8	101.036	0.942192	0.238013	1.56716e-05	0.000112529	TRUE
AMMECR1	ENSG00000101935.10	91.3074	-0.925172	0.317702	0.000683642	0.00327026	TRUE
AMMECR1L	ENSG00000144233.9	368.787	-0.273125	0.108123	0.0093822	0.0312365	FALSE
AMN	ENSG00000166126.10	7.34624	1.22752	1.16172	0.0128897	0.0407836	TRUE
AMN1	ENSG00000151743.11	48.1792	0.122813	0.268475	0.586006	0.73102	FALSE
AMOT	ENSG00000126016.15	9.89793	0.044812	0.420469	0.837491	0.907908	FALSE
AMOTL1	ENSG00000166025.18	27.7291	0.409771	0.520131	0.143747	0.275112	FALSE
AMOTL2	ENSG00000114019.14	17.0548	2.68014	1.23269	0.00084536	0.0039372	TRUE
AMPD2	ENSG00000116337.16	2328.82	0.0355326	0.142587	0.796048	0.882514	FALSE
AMPD3	ENSG00000133805.15	3560.66	-0.146487	0.152538	0.32846	0.496739	FALSE
AMPH	ENSG00000078053.17	9.23033	0.170751	0.478081	0.402695	0.571193	FALSE
AMT	ENSG00000145020.15	108.147	-0.606203	0.26591	0.00820969	0.0278414	TRUE
AMY2B	ENSG00000240038.6	113.502	-0.308757	0.224671	0.121097	0.243184	FALSE
AMZ1	ENSG00000174945.13	34.621	0.198915	0.393935	0.447929	0.614033	FALSE
AMZ2	ENSG00000196704.12	1383.65	-0.466364	0.240176	0.0271128	0.0753143	FALSE
AMZ2P1	ENSG00000214174.8	172.685	0.821513	0.234897	0.000116899	0.000686453	TRUE
ANAPC1	ENSG00000153107.13	508.487	0.102575	0.231312	0.611303	0.751354	FALSE
ANAPC10	ENSG00000164162.14	128.159	0.31106	0.212704	0.104407	0.2171	FALSE
ANAPC11	ENSG00000141552.17	1111.65	-0.498503	0.150919	0.000475616	0.00238907	FALSE
ANAPC13	ENSG00000129055.12	513.357	0.0556966	0.162054	0.717118	0.830814	FALSE
ANAPC15	ENSG00000110200.8	578.53	-1.04282	0.165579	4.66164e-11	8.24936e-10	TRUE
ANAPC16	ENSG00000166295.9	782.861	-0.238069	0.167829	0.121465	0.243691	FALSE
ANAPC2	ENSG00000176248.9	891.058	0.0153417	0.0971632	0.872101	0.928047	FALSE
ANAPC4	ENSG00000053900.10	360.225	-0.691277	0.186236	7.06068e-05	0.000438943	TRUE
ANAPC5	ENSG00000089053.13	1273.21	-0.36169	0.0936421	7.3057e-05	0.000452185	FALSE
ANAPC7	ENSG00000196510.12	1105.18	-0.482655	0.112941	9.60801e-06	7.25544e-05	FALSE
ANG	ENSG00000214274.9	173.493	-0.131448	0.18792	0.455926	0.621827	FALSE
ANGEL1	ENSG00000013523.9	1363.23	-0.0179293	0.176396	0.911474	0.950847	FALSE
ANGEL2	ENSG00000174606.14	250.093	0.98845	0.159736	1.22944e-10	2.05955e-09	TRUE
ANGPT4	ENSG00000101280.8	18.4602	-1.44773	0.576289	0.00106072	0.00480683	TRUE
ANGPTL4	ENSG00000167772.12	74.7488	2.67592	0.361855	1.06588e-14	2.81462e-13	TRUE
ANGPTL6	ENSG00000130812.10	509.999	-0.166662	0.111356	0.127539	0.252207	FALSE
ANK1	ENSG00000029534.20	37.5727	-0.0745468	0.350981	0.767233	0.864411	FALSE
ANK2	ENSG00000145362.18	88.4714	-0.0900141	0.340676	0.708699	0.824894	FALSE
ANK3	ENSG00000151150.22	25.3777	-1.8335	0.910886	0.00169436	0.00720816	TRUE
ANKAR	ENSG00000151687.14	19.2924	-0.00022577	0.383843	0.994952	0.997235	FALSE
ANKDD1A	ENSG00000166839.17	87.3442	-0.0682706	0.242586	0.743943	0.848669	FALSE
ANKDD1B	ENSG00000189045.13	4.60026	-0.0588009	0.431796	0.774261	0.868642	FALSE
ANKEF1	ENSG00000132623.16	31.2466	-0.189978	0.343677	0.449646	0.616038	FALSE
ANKFY1	ENSG00000185722.18	2496.38	0.876781	0.194175	1.4991e-06	1.31885e-05	TRUE
ANKH	ENSG00000154122.14	2258.75	-1.69331	0.149006	5.88643e-31	7.28414e-29	TRUE
ANKHD1	ENSG00000131503.21	1155.03	0.116219	0.130261	0.344527	0.513699	FALSE
ANKHD1-EIF4EBP3	ENSG00000254996.5	317.261	0.486807	0.33896	0.0681438	0.156749	FALSE
ANKIB1	ENSG00000001629.10	930.125	0.738221	0.168883	3.93267e-06	3.21769e-05	TRUE
ANKLE1	ENSG00000160117.15	36.8972	0.438341	0.392636	0.120149	0.241857	FALSE
ANKLE2	ENSG00000176915.15	1330.71	-0.28518	0.138777	0.0288064	0.0790504	FALSE
ANKMY1	ENSG00000144504.15	126.316	0.110231	0.261983	0.6356	0.770822	FALSE
ANKMY2	ENSG00000106524.9	384.852	0.389337	0.137537	0.00298132	0.0117787	FALSE
ANKRA2	ENSG00000164331.10	218.358	0.297522	0.235872	0.153722	0.28911	FALSE
ANKRD1	ENSG00000148677.6	3.64873	0.492031	0.629265	0.0977779	0.207012	FALSE
ANKRD10	ENSG00000088448.14	849.293	-0.0372843	0.138679	0.78831	0.87732	FALSE
ANKRD11	ENSG00000167522.16	2005.91	-0.0669056	0.183101	0.733092	0.842584	FALSE
ANKRD12	ENSG00000101745.17	707.706	-0.18413	0.214695	0.332028	0.500478	FALSE
ANKRD13A	ENSG00000076513.16	947.909	0.782129	0.177704	2.86588e-06	2.41238e-05	TRUE
ANKRD13B	ENSG00000198720.13	12.6681	-0.0925641	0.4352	0.6656	0.794363	FALSE
ANKRD13C	ENSG00000118454.13	444.546	-0.576763	0.138693	1.50496e-05	0.000108476	FALSE
ANKRD13D	ENSG00000172932.14	1262.55	0.204989	0.105854	0.047283	0.117639	FALSE
ANKRD16	ENSG00000134461.16	68.9946	0.123009	0.202595	0.5096	0.668629	FALSE
ANKRD17	ENSG00000132466.18	1594.22	0.236827	0.192198	0.181539	0.326435	FALSE
ANKRD18EP	ENSG00000217165.1	16.9473	0.133878	0.359208	0.596568	0.738715	FALSE
ANKRD2	ENSG00000165887.11	3.6379	0.0531591	0.445529	0.789499	0.878125	FALSE
ANKRD20A19P	ENSG00000196593.9	27.8444	-0.408579	0.351589	0.124084	0.247366	FALSE
ANKRD20A3	ENSG00000276203.4	4.49591	0.0946179	0.481671	0.486281	0.649423	FALSE
ANKRD20A5P	ENSG00000186481.16	3.693	0.209733	0.531193	0.16091	0.298817	FALSE
ANKRD22	ENSG00000152766.6	17.1502	2.62924	0.781825	3.95818e-05	0.000259724	TRUE
ANKRD23	ENSG00000163126.15	10.6622	0.0768701	0.36569	0.748731	0.851793	FALSE
ANKRD24	ENSG00000089847.12	144.227	0.53701	0.210496	0.00581692	0.0208003	FALSE
ANKRD26	ENSG00000107890.16	91.6084	0.309154	0.279104	0.185079	0.33108	FALSE
ANKRD27	ENSG00000105186.16	431.433	-0.0940631	0.173184	0.56701	0.71559	FALSE
ANKRD28	ENSG00000206560.11	763.807	0.191893	0.182943	0.258533	0.421311	FALSE
ANKRD29	ENSG00000154065.17	58.5962	0.649676	0.33012	0.0154657	0.0475672	TRUE
ANKRD30BL	ENSG00000163046.15	184.447	0.12688	0.296786	0.590363	0.734107	FALSE
ANKRD31	ENSG00000145700.9	3.30474	-0.0338124	0.466033	0.842762	0.910866	FALSE
ANKRD33B	ENSG00000164236.12	54.1325	2.99236	0.383849	5.27582e-16	1.59716e-14	TRUE
ANKRD34A	ENSG00000272031.3	61.728	-0.446678	0.416369	0.116684	0.236564	FALSE
ANKRD35	ENSG00000198483.13	20.4244	-0.149169	0.356955	0.551352	0.70247	FALSE
ANKRD36	ENSG00000135976.19	40.6479	-0.69982	0.442914	0.0250485	0.0707037	FALSE
ANKRD36B	ENSG00000196912.12	17.0735	-0.199366	0.430352	0.421926	0.589687	FALSE
ANKRD36BP2	ENSG00000230006.7	3.52327	-0.0408513	0.473338	0.789829	0.878261	FALSE
ANKRD36C	ENSG00000174501.14	22.4006	0.409501	0.488541	0.149512	0.283426	FALSE
ANKRD37	ENSG00000186352.9	223.199	-0.107648	0.176266	0.511907	0.670506	FALSE
ANKRD39	ENSG00000213337.9	101.864	-0.0842046	0.192127	0.633299	0.769353	FALSE
ANKRD40	ENSG00000154945.7	893.546	-0.235603	0.0822781	0.00362824	0.0139859	FALSE
ANKRD42	ENSG00000137494.13	266.925	-0.195094	0.140691	0.148003	0.281068	FALSE
ANKRD44	ENSG00000065413.20	707.294	-0.353893	0.329884	0.164436	0.30356	FALSE
ANKRD46	ENSG00000186106.11	127.013	0.272692	0.242822	0.196857	0.34555	FALSE
ANKRD49	ENSG00000168876.9	157.405	-0.18474	0.158835	0.217231	0.371167	FALSE
ANKRD50	ENSG00000151458.12	433.904	-0.628188	0.227399	0.00228347	0.00932326	TRUE
ANKRD52	ENSG00000139645.10	1429.72	-0.307505	0.196889	0.0864281	0.188379	FALSE
ANKRD53	ENSG00000144031.12	12.7049	3.29177	0.912998	9.17891e-06	6.94998e-05	TRUE
ANKRD54	ENSG00000100124.15	318.95	-0.349513	0.119697	0.00247221	0.010017	FALSE
ANKRD6	ENSG00000135299.17	165.87	-0.601064	0.278793	0.0109976	0.035765	TRUE
ANKRD63	ENSG00000230778.1	34.0019	-0.798078	0.349484	0.00500051	0.0183136	TRUE
ANKRD66	ENSG00000230062.5	25.5306	-0.3799	0.36004	0.155323	0.290992	FALSE
ANKRD9	ENSG00000156381.9	848.558	-0.0169679	0.189155	0.920285	0.956362	FALSE
ANKS1A	ENSG00000064999.15	1104.49	-0.0023394	0.134368	0.996813	0.998403	FALSE
ANKS1B	ENSG00000185046.18	7.36105	0.256864	0.446694	0.316797	0.484848	FALSE
ANKS3	ENSG00000168096.14	103.783	0.501923	0.250248	0.0217383	0.0630966	FALSE
ANKS6	ENSG00000165138.18	93.2225	-0.0699783	0.262653	0.748526	0.851793	FALSE
ANKUB1	ENSG00000206199.10	4.5926	-0.359068	0.64897	0.0582814	0.139005	FALSE
ANKZF1	ENSG00000163516.13	311.943	-0.127772	0.142147	0.381019	0.550329	FALSE
ANLN	ENSG00000011426.11	125.333	-2.3405	0.298437	2.42194e-16	7.63181e-15	TRUE
ANO10	ENSG00000160746.12	607.944	-0.944491	0.154047	1.99396e-10	3.23479e-09	TRUE
ANO2	ENSG00000047617.15	12.9518	-0.319032	0.521975	0.200699	0.350011	FALSE
ANO5	ENSG00000171714.11	424.232	-0.118196	0.160582	0.460011	0.625714	FALSE
ANO6	ENSG00000177119.16	2924.85	0.0405165	0.144083	0.770112	0.865821	FALSE
ANO7	ENSG00000146205.13	14.451	0.0905664	0.384624	0.713336	0.828239	FALSE
ANO7L1	ENSG00000237276.8	167.597	2.96824	0.356541	7.73769e-18	2.79695e-16	TRUE
ANO8	ENSG00000074855.11	383.95	-0.121719	0.176653	0.460519	0.626127	FALSE
ANO9	ENSG00000185101.13	17.5854	0.195685	0.513865	0.256836	0.419447	FALSE
ANOS1	ENSG00000011201.12	410.019	-0.0249044	0.161459	0.872798	0.928383	FALSE
ANOS2P	ENSG00000241859.7	3.77899	0.167396	0.469876	0.426215	0.593675	FALSE
ANP32A	ENSG00000140350.15	2087.54	-0.0632484	0.099056	0.513973	0.671966	FALSE
ANP32B	ENSG00000136938.9	1931.3	-0.20739	0.23062	0.307817	0.475641	FALSE
ANP32E	ENSG00000143401.15	566.723	-0.194156	0.263525	0.382641	0.551649	FALSE
ANPEP	ENSG00000166825.14	16860.7	0.317495	0.162947	0.0338538	0.0904386	FALSE
ANTXR1	ENSG00000169604.19	38.2234	-0.677677	0.483682	0.0369796	0.0970608	FALSE
ANTXR2	ENSG00000163297.17	3608.41	-0.435153	0.139701	0.0011223	0.00505752	FALSE
ANXA1	ENSG00000135046.14	7363.96	0.415546	0.11594	0.000244122	0.00132563	FALSE
ANXA11	ENSG00000122359.18	10260.4	0.088848	0.173865	0.586996	0.731717	FALSE
ANXA2	ENSG00000182718.16	51756.2	-0.843335	0.141512	6.49853e-10	9.70657e-09	TRUE
ANXA2P2	ENSG00000231991.4	3.96402	-0.203641	0.4646	0.371812	0.541337	FALSE
ANXA2R	ENSG00000177721.4	80.241	2.63753	0.298195	5.71341e-20	2.58292e-18	TRUE
ANXA4	ENSG00000196975.16	3704.89	0.640604	0.0911611	8.6244e-13	1.89145e-11	TRUE
ANXA5	ENSG00000164111.15	14085.1	-0.242897	0.112809	0.0252906	0.071233	FALSE
ANXA6	ENSG00000197043.14	1962.53	-0.147052	0.102199	0.13074	0.256799	FALSE
ANXA7	ENSG00000138279.16	2168.28	0.0224145	0.0621342	0.734252	0.843288	FALSE
ANXA9	ENSG00000143412.10	93.5908	-0.759107	0.195266	3.02208e-05	0.000203065	TRUE
AOAH	ENSG00000136250.11	1783.58	0.432373	0.123435	0.000290058	0.00154342	FALSE
AOC1	ENSG00000002726.20	66.7231	-1.14519	0.263748	2.1119e-06	1.81649e-05	TRUE
AOC2	ENSG00000131480.9	18.5409	0.402308	0.385694	0.146341	0.278497	FALSE
AOC3	ENSG00000131471.7	19.3686	0.0876475	0.404126	0.7134	0.828239	FALSE
AOX1	ENSG00000138356.14	133.766	-1.74483	0.359595	9.74152e-08	1.05796e-06	TRUE
AOX2P	ENSG00000243478.9	4.51902	-0.180162	0.500339	0.328203	0.496594	FALSE
AP000295.1	ENSG00000249624.9	132.48	0.0355746	0.451541	0.864491	0.924301	FALSE
AP000311.1	ENSG00000249209.2	6.69125	0.142587	0.481023	0.431963	0.599354	FALSE
AP000346.2	ENSG00000234353.2	15.5598	0.108705	0.384694	0.659992	0.78956	FALSE
AP000347.1	ENSG00000272578.5	115.794	0.538718	0.278346	0.0225899	0.0651525	FALSE
AP000553.5	ENSG00000284630.1	4.09127	0.311424	0.517522	0.214198	0.367244	FALSE
AP000646.1	ENSG00000285509.1	4.12445	0.0938697	0.47472	0.56587	0.714704	FALSE
AP000769.1	ENSG00000173727.12	52.7515	0.174592	0.349219	0.491834	0.653966	FALSE
AP000781.2	ENSG00000254979.5	104.175	0.0315652	0.250857	0.892047	0.940126	FALSE
AP000812.4	ENSG00000284844.1	3.73373	-0.161943	0.505864	0.290348	0.457205	FALSE
AP000812.5	ENSG00000284922.1	17.1296	0.389402	0.677573	0.0563604	0.135394	FALSE
AP000866.4	ENSG00000254941.1	7.01037	-0.126595	0.443566	0.564993	0.714002	FALSE
AP000944.2	ENSG00000285816.1	97.7092	0.561144	0.61303	0.0763907	0.171213	FALSE
AP001267.5	ENSG00000285827.1	41.9327	-0.235522	0.284409	0.313229	0.48108	FALSE
AP001273.2	ENSG00000284057.1	6.79823	0.0432694	0.491376	0.68222	0.807187	FALSE
AP001324.1	ENSG00000227615.1	6.29822	-1.32837	1.27044	0.0129473	0.0409277	TRUE
AP001331.1	ENSG00000230948.1	5.84524	0.0417475	0.437569	0.840432	0.909984	FALSE
AP001453.5	ENSG00000286264.1	62.2031	-0.600154	0.416704	0.0440353	0.11086	FALSE
AP001496.3	ENSG00000265188.1	11.8844	0.211768	0.382943	0.415704	0.584416	FALSE
AP001781.2	ENSG00000258529.5	13.0931	0.054175	0.479993	0.707445	0.824057	FALSE
AP001992.1	ENSG00000241170.3	10.7812	0.0304249	0.370954	0.888044	0.937656	FALSE
AP002001.1	ENSG00000254811.5	3.13341	-0.245906	0.518022	0.242823	0.402183	FALSE
AP002358.2	ENSG00000254704.3	17.7315	4.06135	0.62573	1.51591e-11	2.83343e-10	TRUE
AP002495.2	ENSG00000254469.7	15.7963	0.239108	0.380154	0.360767	0.53022	FALSE
AP002956.1	ENSG00000076706.17	23.3395	-0.0735046	0.41578	0.741716	0.8472	FALSE
AP002990.1	ENSG00000255508.7	183.784	0.148932	0.192167	0.398884	0.567216	FALSE
AP003084.1	ENSG00000254783.1	12.2464	0.216073	0.408808	0.40297	0.571487	FALSE
AP003108.2	ENSG00000256591.5	255.162	0.0187052	0.153224	0.898982	0.944265	FALSE
AP003419.1	ENSG00000256514.1	173.635	-1.10157	0.897134	0.013509	0.0423952	TRUE
AP005061.1	ENSG00000266405.3	9.08032	0.321427	0.512602	0.20409	0.354247	FALSE
AP005264.5	ENSG00000267733.5	5.38781	2.38751	1.19955	0.00321724	0.0125934	TRUE
AP006222.1	ENSG00000228463.10	126.282	-0.015351	0.15281	0.914987	0.952929	FALSE
AP1AR	ENSG00000138660.11	571.429	0.320342	0.174874	0.0487914	0.12056	FALSE
AP1B1	ENSG00000100280.16	8120.18	0.0117779	0.124057	0.905861	0.947616	FALSE
AP1G1	ENSG00000166747.12	1718.34	-0.0733327	0.192276	0.682443	0.807359	FALSE
AP1G2	ENSG00000213983.11	777.716	0.371904	0.157287	0.0134302	0.0421945	FALSE
AP1M1	ENSG00000072958.8	1614.61	0.0979455	0.192036	0.581809	0.727873	FALSE
AP1M2	ENSG00000129354.11	10.2846	0.131149	0.460914	0.525939	0.681827	FALSE
AP1S1	ENSG00000106367.15	1777.82	-0.461757	0.144291	0.000837021	0.00390532	FALSE
AP1S2	ENSG00000182287.14	1801.94	-0.478808	0.132815	0.000151619	0.000864289	FALSE
AP1S3	ENSG00000152056.17	109.636	0.0217926	0.311106	0.928938	0.961657	FALSE
AP2A1	ENSG00000196961.12	2745.98	0.175867	0.145878	0.20699	0.35806	FALSE
AP2A2	ENSG00000183020.13	1300.73	-0.463129	0.12192	8.48762e-05	0.000516848	FALSE
AP2B1	ENSG00000006125.18	2345.35	-0.262254	0.13459	0.0422066	0.107453	FALSE
AP2M1	ENSG00000161203.13	9428.82	0.124486	0.0928893	0.172634	0.314661	FALSE
AP2S1	ENSG00000042753.11	5037.82	-0.426484	0.180636	0.0101416	0.0333752	FALSE
AP3B1	ENSG00000132842.13	1773.85	-0.551481	0.107006	1.45277e-07	1.53355e-06	FALSE
AP3B2	ENSG00000103723.13	20.3163	-0.344973	0.525799	0.175518	0.318719	FALSE
AP3D1	ENSG00000065000.17	4924.32	-0.165822	0.0661932	0.0114131	0.0369389	FALSE
AP3M1	ENSG00000185009.12	1121.42	-0.482394	0.187255	0.00479723	0.0176799	FALSE
AP3M2	ENSG00000070718.12	198.45	-0.186584	0.179116	0.260266	0.423078	FALSE
AP3S1	ENSG00000177879.16	1049.81	-0.421632	0.230467	0.0352016	0.0932021	FALSE
AP3S2	ENSG00000157823.17	475.722	0.174672	0.22379	0.384212	0.552934	FALSE
AP4B1	ENSG00000134262.13	379.334	-0.0967196	0.141447	0.474746	0.638912	FALSE
AP4E1	ENSG00000081014.11	467.443	0.264132	0.137051	0.0452576	0.113298	FALSE
AP4M1	ENSG00000221838.9	168.276	-0.5089	0.199916	0.00493512	0.0181159	FALSE
AP4S1	ENSG00000100478.14	114.826	0.197183	0.27171	0.387124	0.555897	FALSE
AP5B1	ENSG00000254470.2	3343.98	1.34999	0.103614	8.47947e-40	2.08337e-37	TRUE
AP5M1	ENSG00000053770.12	831.527	-0.0454777	0.141313	0.739382	0.846027	FALSE
AP5S1	ENSG00000125843.11	386.582	0.239541	0.151748	0.0957053	0.203728	FALSE
AP5Z1	ENSG00000242802.8	1358.39	0.544314	0.0774293	2.16934e-12	4.55723e-11	FALSE
APAF1	ENSG00000120868.13	410.509	-0.319773	0.139301	0.0161534	0.0493153	FALSE
APBA1	ENSG00000107282.8	43.2277	-1.32171	0.538238	0.00118172	0.00528733	TRUE
APBA3	ENSG00000011132.12	299.688	0.372475	0.132087	0.00342246	0.0133015	FALSE
APBB1	ENSG00000166313.19	231.557	-0.49427	0.147158	0.000428092	0.00217876	FALSE
APBB1IP	ENSG00000077420.16	3312.83	-0.127953	0.0903629	0.137776	0.267019	FALSE
APBB2	ENSG00000163697.17	374.176	-0.220111	0.216722	0.259351	0.422199	FALSE
APBB3	ENSG00000113108.19	313.427	0.724007	0.152467	6.68765e-07	6.26492e-06	TRUE
APC	ENSG00000134982.17	675.742	0.283558	0.283803	0.228423	0.38486	FALSE
APC2	ENSG00000115266.11	86.0963	0.482402	0.191674	0.00664092	0.0232466	FALSE
APCDD1	ENSG00000154856.13	3.28216	0.00701561	0.475449	0.959029	0.978656	FALSE
APCDD1L	ENSG00000198768.10	13.7466	-0.244997	0.483847	0.294677	0.462048	FALSE
APEH	ENSG00000164062.13	2353.79	-0.0316398	0.108095	0.74052	0.846472	FALSE
APEX1	ENSG00000100823.12	2314.6	-0.26728	0.112131	0.0141817	0.044171	FALSE
APEX2	ENSG00000169188.5	457.357	0.253678	0.126095	0.0348775	0.0925318	FALSE
APH1A	ENSG00000117362.13	4147.04	0.337179	0.0741826	3.92337e-06	3.21163e-05	FALSE
APH1B	ENSG00000138613.14	669.418	-0.413063	0.157453	0.00550352	0.0198429	FALSE
API5	ENSG00000166181.13	1343.07	-0.706841	0.116018	2.70656e-10	4.31244e-09	TRUE
APIP	ENSG00000149089.13	511.497	-0.700675	0.237156	0.000985347	0.00449774	TRUE
APLF	ENSG00000169621.10	55.1055	0.534935	0.288134	0.0271004	0.0752922	FALSE
APLN	ENSG00000171388.12	50.3808	-0.712143	0.314501	0.00667376	0.0233423	TRUE
APLP1	ENSG00000105290.12	10.6524	-0.212023	0.474593	0.343812	0.51322	FALSE
APLP2	ENSG00000084234.17	45576	-0.581563	0.0587099	2.63987e-23	1.58701e-21	TRUE
APMAP	ENSG00000101474.12	4173.83	-1.20023	0.0779405	3.92421e-54	5.11747e-51	TRUE
APOA2	ENSG00000158874.11	5.31569	-3.09684	1.28132	0.00137873	0.00604594	TRUE
APOBEC3A	ENSG00000128383.13	2799.57	5.24384	0.470584	4.10458e-30	4.54804e-28	TRUE
APOBEC3B	ENSG00000179750.16	394.504	3.12469	0.209352	1.5994e-51	1.1789e-48	TRUE
APOBEC3C	ENSG00000244509.4	1504.99	1.04968	0.163304	2.39181e-11	4.3836e-10	TRUE
APOBEC3D	ENSG00000243811.10	92.5648	3.22081	0.503093	8.34321e-12	1.6128e-10	TRUE
APOBEC3F	ENSG00000128394.17	258.481	1.69057	0.235587	6.47704e-14	1.58449e-12	TRUE
APOBEC3G	ENSG00000239713.9	796.926	2.57963	0.23485	3.44661e-29	3.5199e-27	TRUE
APOBEC3H	ENSG00000100298.15	78.4266	2.03666	0.262557	7.17245e-16	2.15211e-14	TRUE
APOBR	ENSG00000184730.11	4680.07	0.366376	0.0866263	1.69608e-05	0.000120409	FALSE
APOC1	ENSG00000130208.9	13161.4	-0.301617	0.165502	0.0520949	0.127111	FALSE
APOC1P1	ENSG00000214855.9	28.4987	0.159016	0.382063	0.527499	0.683013	FALSE
APOC2	ENSG00000234906.10	1536.25	-0.806356	0.176361	1.31958e-06	1.17125e-05	TRUE
APOC4	ENSG00000267467.4	49.5048	-0.888347	0.432161	0.00673513	0.0235327	TRUE
APOC4-APOC2	ENSG00000224916.9	29.2852	0.310169	0.463439	0.234438	0.392497	FALSE
APOD	ENSG00000189058.9	27.0215	-0.251682	0.305178	0.301414	0.469428	FALSE
APOE	ENSG00000130203.10	178727	-0.175054	0.136369	0.180303	0.324833	FALSE
APOL1	ENSG00000100342.20	2262.95	2.44138	0.189077	2.92583e-39	6.79473e-37	TRUE
APOL2	ENSG00000128335.14	1918.15	1.62438	0.133255	1.44899e-30	1.71782e-28	TRUE
APOL3	ENSG00000128284.19	2167.32	2.93322	0.245644	5.02187e-34	8.10816e-32	TRUE
APOL4	ENSG00000100336.17	44.8242	2.11903	0.429558	5.6471e-08	6.3876e-07	TRUE
APOL6	ENSG00000221963.6	2951.39	2.1828	0.208593	9.80562e-27	8.10729e-25	TRUE
APOLD1	ENSG00000178878.12	32.1554	-0.530761	0.566123	0.0866793	0.188692	FALSE
APOO	ENSG00000184831.13	370.078	0.14362	0.177265	0.385858	0.554598	FALSE
APOOL	ENSG00000155008.14	195.526	-0.30764	0.141475	0.0225388	0.0650273	FALSE
APOPT1	ENSG00000256053.7	328.037	0.151988	0.217045	0.442979	0.609317	FALSE
APP	ENSG00000142192.21	10864.4	-0.213965	0.11882	0.0629913	0.147458	FALSE
APPBP2	ENSG00000062725.10	616.077	0.417615	0.278203	0.0740734	0.167235	FALSE
APPL1	ENSG00000157500.12	1032.97	0.12742	0.143965	0.352692	0.522793	FALSE
APPL2	ENSG00000136044.12	415.808	-0.939852	0.191967	2.34425e-07	2.38548e-06	TRUE
APRT	ENSG00000198931.10	1430.86	-0.453478	0.120174	9.5699e-05	0.000573281	FALSE
APTX	ENSG00000137074.18	396.932	0.198588	0.125133	0.0977283	0.206995	FALSE
AQP11	ENSG00000178301.3	5.21138	-0.0797015	0.415125	0.729508	0.840061	FALSE
AQP12B	ENSG00000185176.12	3.37954	-0.0911553	0.475676	0.574727	0.721578	FALSE
AQP2	ENSG00000167580.7	4.44872	-0.0711826	0.471696	0.657346	0.787394	FALSE
AQP3	ENSG00000165272.16	23.0307	-0.579111	0.392666	0.0447545	0.11227	FALSE
AQP5	ENSG00000161798.7	22.8875	-1.02546	0.506562	0.00572287	0.0205246	TRUE
AQP6	ENSG00000086159.13	12.419	0.029615	0.38197	0.916892	0.953944	FALSE
AQP7	ENSG00000165269.13	5.50178	0.075747	0.478667	0.587906	0.732259	FALSE
AQP8	ENSG00000103375.11	4.81425	-0.0696559	0.443896	0.728037	0.839163	FALSE
AQP9	ENSG00000103569.9	8177.43	-0.100326	0.0942793	0.299949	0.467675	FALSE
AQR	ENSG00000021776.11	716.935	-0.00296676	0.184355	0.970449	0.984766	FALSE
AR	ENSG00000169083.16	13.4543	-0.0617708	0.415117	0.780798	0.872818	FALSE
ARAF	ENSG00000078061.13	1071.52	0.581276	0.139399	1.38837e-05	0.000101017	TRUE
ARAP1	ENSG00000186635.14	12379.7	0.126757	0.0616192	0.0450395	0.112885	FALSE
ARAP2	ENSG00000047365.12	677.42	1.29155	0.177441	4.54528e-14	1.12655e-12	TRUE
ARAP3	ENSG00000120318.16	461.253	-1.37032	0.172853	2.86878e-16	8.9074e-15	TRUE
ARC	ENSG00000198576.4	24.9267	0.8801	0.557829	0.0165135	0.0502162	FALSE
ARCN1	ENSG00000095139.14	2910.73	-0.0909807	0.102753	0.3392	0.507812	FALSE
AREG	ENSG00000109321.11	9.08643	1.71814	0.642545	0.000613413	0.0029695	TRUE
AREL1	ENSG00000119682.17	1177.55	-0.249494	0.151691	0.077974	0.173989	FALSE
ARF1	ENSG00000143761.16	9480.11	0.327669	0.134088	0.0109065	0.0355301	FALSE
ARF3	ENSG00000134287.10	5165.62	0.188081	0.189856	0.283827	0.450081	FALSE
ARF4	ENSG00000168374.11	2003.66	-0.379964	0.0969396	5.84392e-05	0.000369948	FALSE
ARF5	ENSG00000004059.11	1931.55	-0.362038	0.116645	0.00133262	0.00586042	FALSE
ARF6	ENSG00000165527.7	3352.95	0.148829	0.10622	0.156699	0.292696	FALSE
ARFGAP1	ENSG00000101199.13	1792.64	-0.0998133	0.101612	0.313319	0.481176	FALSE
ARFGAP2	ENSG00000149182.15	1452.1	0.164339	0.084238	0.0524946	0.127975	FALSE
ARFGAP3	ENSG00000242247.11	979.771	0.0849264	0.10654	0.413604	0.582426	FALSE
ARFGEF1	ENSG00000066777.9	1017.52	-0.284086	0.186853	0.0989845	0.208821	FALSE
ARFGEF2	ENSG00000124198.9	1365.41	-0.11578	0.166474	0.458786	0.624469	FALSE
ARFGEF3	ENSG00000112379.9	32.7813	-1.02275	0.325062	0.000270238	0.00145117	TRUE
ARFIP1	ENSG00000164144.16	310.381	-0.313415	0.212271	0.104371	0.21705	FALSE
ARFIP2	ENSG00000132254.12	450.145	0.374273	0.107569	0.000347202	0.00181167	FALSE
ARFRP1	ENSG00000101246.20	626.48	0.147745	0.122061	0.204241	0.354437	FALSE
ARG2	ENSG00000081181.8	61.0323	0.374233	0.279582	0.114895	0.233634	FALSE
ARGFX	ENSG00000186103.4	11.0477	0.388491	0.54981	0.143931	0.275371	FALSE
ARGLU1	ENSG00000134884.15	624.679	-0.0718788	0.153338	0.63605	0.771138	FALSE
ARHGAP1	ENSG00000175220.12	1045.27	-0.207798	0.160522	0.167343	0.307636	FALSE
ARHGAP10	ENSG00000071205.11	1215.65	-0.0623057	0.0806244	0.437651	0.604538	FALSE
ARHGAP11A	ENSG00000198826.11	152.994	-0.173709	0.359272	0.496272	0.657598	FALSE
ARHGAP11B	ENSG00000284906.1	16.9031	0.388771	0.533997	0.16224	0.300587	FALSE
ARHGAP12	ENSG00000165322.17	561.094	0.377471	0.184731	0.0264498	0.073787	FALSE
ARHGAP15	ENSG00000075884.14	564.693	0.17677	0.147675	0.20772	0.359041	FALSE
ARHGAP17	ENSG00000140750.17	1929.54	0.605369	0.0900695	8.8256e-12	1.7041e-10	TRUE
ARHGAP18	ENSG00000146376.11	3015.62	-0.422939	0.15874	0.00475393	0.0175356	FALSE
ARHGAP19	ENSG00000213390.11	192.633	-0.385668	0.210772	0.0422429	0.107529	FALSE
ARHGAP20	ENSG00000137727.12	39.3294	0.528373	0.325092	0.0436636	0.110146	FALSE
ARHGAP21	ENSG00000107863.18	887.972	0.337845	0.178145	0.0391613	0.101469	FALSE
ARHGAP22	ENSG00000128805.14	907.231	0.0498238	0.0900839	0.536218	0.689465	FALSE
ARHGAP23	ENSG00000275832.5	67.5629	0.415538	0.479975	0.146863	0.279278	FALSE
ARHGAP24	ENSG00000138639.18	118.964	0.589367	0.217291	0.00274489	0.0109611	TRUE
ARHGAP25	ENSG00000163219.11	3018.74	0.850289	0.0853227	2.62207e-24	1.77099e-22	TRUE
ARHGAP26	ENSG00000145819.17	1327.14	0.29307	0.172255	0.0689896	0.158201	FALSE
ARHGAP27	ENSG00000159314.11	941.277	1.50427	0.162744	2.67229e-21	1.4382e-19	TRUE
ARHGAP27P2	ENSG00000267472.1	13.2756	0.00371362	0.361589	0.992333	0.995854	FALSE
ARHGAP28	ENSG00000088756.12	8.09254	-0.136804	0.468211	0.48774	0.65046	FALSE
ARHGAP29	ENSG00000137962.13	11.4304	-0.0866743	0.403501	0.71754	0.831133	FALSE
ARHGAP30	ENSG00000186517.14	6369.61	0.250507	0.0718364	0.000389074	0.00200181	FALSE
ARHGAP31	ENSG00000031081.10	2763.43	0.223195	0.251594	0.335877	0.504128	FALSE
ARHGAP32	ENSG00000134909.18	58.9605	-0.5851	0.483543	0.0588412	0.140064	FALSE
ARHGAP33	ENSG00000004777.18	41.7785	0.353266	0.468594	0.198798	0.347881	FALSE
ARHGAP35	ENSG00000160007.18	1245.08	-0.162109	0.158573	0.275441	0.440832	FALSE
ARHGAP39	ENSG00000147799.11	14.72	-0.0388287	0.390264	0.873244	0.92874	FALSE
ARHGAP4	ENSG00000089820.15	3865.65	-0.230099	0.0968075	0.0152117	0.0469189	FALSE
ARHGAP42	ENSG00000165895.19	3.85168	-0.0462711	0.4868	0.490438	0.652807	FALSE
ARHGAP44	ENSG00000006740.17	6.21824	-0.0129215	0.449256	0.956623	0.977496	FALSE
ARHGAP45	ENSG00000180448.10	4008.37	0.207051	0.075897	0.00574716	0.0205812	FALSE
ARHGAP5	ENSG00000100852.13	741.016	-0.252617	0.142297	0.0629094	0.147348	FALSE
ARHGAP6	ENSG00000047648.22	69.9251	0.0275652	0.266995	0.900319	0.944706	FALSE
ARHGAP8	ENSG00000241484.9	4.33302	0.377602	0.676575	0.0376289	0.09846	FALSE
ARHGAP9	ENSG00000123329.18	1272.69	-0.0429616	0.127223	0.718977	0.832277	FALSE
ARHGDIA	ENSG00000141522.12	10087.1	-0.0870511	0.112442	0.425542	0.593079	FALSE
ARHGDIB	ENSG00000111348.9	13273.8	-0.667169	0.133769	2.27848e-07	2.32974e-06	TRUE
ARHGEF1	ENSG00000076928.17	2246.63	0.191912	0.0968906	0.0417885	0.106613	FALSE
ARHGEF10	ENSG00000104728.16	10.5855	-0.264394	0.452233	0.309844	0.477717	FALSE
ARHGEF10L	ENSG00000074964.17	2050.82	0.630395	0.0790592	5.6516e-16	1.7018e-14	TRUE
ARHGEF11	ENSG00000132694.18	3706.02	1.05702	0.269414	1.44326e-05	0.000104563	TRUE
ARHGEF12	ENSG00000196914.9	642.3	0.328969	0.207807	0.0807701	0.178853	FALSE
ARHGEF17	ENSG00000110237.4	126.519	-0.041354	0.279332	0.860401	0.921322	FALSE
ARHGEF18	ENSG00000104880.17	1535.36	0.576847	0.218764	0.0035583	0.0137605	FALSE
ARHGEF19	ENSG00000142632.17	60.7328	2.10223	0.277541	3.63198e-15	1.01605e-13	TRUE
ARHGEF2	ENSG00000116584.18	6139.89	0.249486	0.0784666	0.00112272	0.00505807	FALSE
ARHGEF28	ENSG00000214944.9	17.678	0.0533029	0.37354	0.824355	0.900005	FALSE
ARHGEF3	ENSG00000163947.11	1573.39	0.504829	0.113344	4.60512e-06	3.7053e-05	FALSE
ARHGEF33	ENSG00000214694.11	31.2757	-0.509821	0.47379	0.0903169	0.194628	FALSE
ARHGEF34P	ENSG00000204959.4	4.52498	0.0403122	0.489937	0.647549	0.779791	FALSE
ARHGEF35	ENSG00000213214.4	16.9915	0.0706491	0.361317	0.78117	0.872984	FALSE
ARHGEF37	ENSG00000183111.12	60.8777	-0.549034	0.451437	0.0666378	0.154079	FALSE
ARHGEF39	ENSG00000137135.18	29.3108	-0.668931	0.378818	0.0212822	0.061994	FALSE
ARHGEF40	ENSG00000165801.10	2142.8	0.378395	0.144438	0.00575102	0.0205887	FALSE
ARHGEF5	ENSG00000050327.15	58.7466	0.0452313	0.315413	0.853035	0.916677	FALSE
ARHGEF6	ENSG00000129675.16	1040.6	-0.103027	0.131829	0.416368	0.584847	FALSE
ARHGEF7	ENSG00000102606.18	849.701	0.176157	0.154593	0.227895	0.384275	FALSE
ARHGEF9	ENSG00000131089.15	250.333	-0.783984	0.199098	2.2416e-05	0.000155299	TRUE
ARID1A	ENSG00000117713.20	1623.3	0.425504	0.228786	0.0359993	0.0949986	FALSE
ARID1B	ENSG00000049618.23	997.621	0.581069	0.169821	0.000276336	0.00147877	TRUE
ARID2	ENSG00000189079.16	282.562	-0.226568	0.235788	0.272636	0.437689	FALSE
ARID3A	ENSG00000116017.11	743.928	1.04605	0.272747	2.08474e-05	0.000145742	TRUE
ARID3B	ENSG00000179361.17	74.3269	0.739075	0.289637	0.00298987	0.0118042	TRUE
ARID4A	ENSG00000032219.18	674.367	0.552013	0.160913	0.000286702	0.00152845	FALSE
ARID4B	ENSG00000054267.22	804.315	0.843638	0.131686	4.18801e-11	7.45792e-10	TRUE
ARID5A	ENSG00000196843.16	1293.08	1.08428	0.0893316	1.1179e-34	1.89517e-32	TRUE
ARID5B	ENSG00000150347.16	871.714	0.424297	0.16127	0.0051898	0.0188909	FALSE
ARIH1	ENSG00000166233.15	1404.57	0.510889	0.15838	0.000657096	0.00315663	FALSE
ARIH2	ENSG00000177479.19	978.746	0.289101	0.116317	0.0106411	0.034776	FALSE
ARIH2OS	ENSG00000221883.3	35.9399	1.35114	0.3992	7.39312e-05	0.000457262	TRUE
ARL1	ENSG00000120805.14	971.817	-0.435408	0.111327	5.48538e-05	0.000348944	FALSE
ARL10	ENSG00000175414.7	96.2949	-0.286148	0.476778	0.256475	0.419126	FALSE
ARL11	ENSG00000152213.3	800.087	0.0749552	0.257295	0.773389	0.868123	FALSE
ARL13B	ENSG00000169379.15	120.037	0.272243	0.219341	0.163915	0.302912	FALSE
ARL14EP	ENSG00000152219.5	358.794	0.520231	0.230334	0.0111088	0.0360643	FALSE
ARL15	ENSG00000185305.11	510.72	0.154268	0.145511	0.251804	0.413406	FALSE
ARL16	ENSG00000214087.8	210.328	-0.23754	0.198175	0.185461	0.331694	FALSE
ARL17A	ENSG00000185829.17	108.143	0.356189	0.273047	0.122801	0.245704	FALSE
ARL17B	ENSG00000228696.8	26.0371	-0.139481	0.408103	0.567991	0.716295	FALSE
ARL2	ENSG00000213465.8	752.983	0.59058	0.176888	0.00046148	0.00232565	TRUE
ARL2BP	ENSG00000102931.8	939.588	-0.588077	0.125927	1.38397e-06	1.2252e-05	TRUE
ARL3	ENSG00000138175.9	222.309	-0.896174	0.198661	1.48589e-06	1.30926e-05	TRUE
ARL4A	ENSG00000122644.13	142.647	0.510595	0.239238	0.0155207	0.0477104	FALSE
ARL4C	ENSG00000188042.8	613.047	0.775823	0.134647	2.54209e-09	3.50945e-08	TRUE
ARL4D	ENSG00000175906.5	30.9844	0.488208	0.294314	0.046595	0.116131	FALSE
ARL5A	ENSG00000162980.17	697.247	-0.61382	0.176831	0.000240043	0.00130598	TRUE
ARL5B	ENSG00000165997.5	281.551	0.385388	0.138639	0.00359449	0.0138778	FALSE
ARL6	ENSG00000113966.10	55.6624	-0.0857713	0.296477	0.714915	0.829465	FALSE
ARL6IP1	ENSG00000170540.15	4483.34	-0.584263	0.173761	0.000334412	0.00175248	TRUE
ARL6IP4	ENSG00000182196.13	1948.53	-0.20045	0.104722	0.0488257	0.120627	FALSE
ARL6IP5	ENSG00000144746.7	4798.59	-0.972072	0.174209	6.7625e-09	8.89408e-08	TRUE
ARL6IP6	ENSG00000177917.10	398.641	0.0905631	0.212453	0.641498	0.775293	FALSE
ARL8A	ENSG00000143862.8	1573.01	0.706075	0.164483	5.96272e-06	4.69731e-05	TRUE
ARL8B	ENSG00000134108.13	3569.26	0.0463598	0.10675	0.656313	0.786657	FALSE
ARMC1	ENSG00000104442.10	467.321	-0.381022	0.194518	0.0298878	0.0815396	FALSE
ARMC10	ENSG00000170632.14	744.91	-0.0546092	0.0930585	0.50811	0.667544	FALSE
ARMC2	ENSG00000118690.13	45.3549	-0.389693	0.353884	0.144106	0.275581	FALSE
ARMC5	ENSG00000140691.16	527.609	0.184489	0.145678	0.20142	0.350936	FALSE
ARMC6	ENSG00000105676.14	532.502	-0.160183	0.126573	0.189456	0.336137	FALSE
ARMC7	ENSG00000125449.7	442.9	-0.060401	0.0971036	0.53339	0.687539	FALSE
ARMC8	ENSG00000114098.17	712.271	0.121883	0.18332	0.474725	0.638912	FALSE
ARMC9	ENSG00000135931.17	1168.83	-0.463154	0.128224	0.000131178	0.000760813	FALSE
ARMCX1	ENSG00000126947.12	879.932	0.662685	0.117258	7.10934e-09	9.32854e-08	TRUE
ARMCX2	ENSG00000184867.14	145.544	0.330164	0.264547	0.137671	0.266858	FALSE
ARMCX3	ENSG00000102401.20	1270.57	-0.246371	0.125348	0.0391336	0.101442	FALSE
ARMCX4	ENSG00000196440.11	70.8271	0.900772	0.53419	0.0127389	0.0403761	TRUE
ARMCX5	ENSG00000125962.14	180.511	-0.0873412	0.151963	0.548246	0.699881	FALSE
ARMCX5-GPRASP2	ENSG00000286237.1	4.46792	-0.0392995	0.487873	0.647269	0.779566	FALSE
ARMCX5-GPRASP2	ENSG00000271147.7	4.46792	-0.0392995	0.487873	0.647269	0.779566	FALSE
ARMCX6	ENSG00000198960.11	605.944	-0.51024	0.13233	4.91487e-05	0.000316211	FALSE
ARMH1	ENSG00000198520.12	18.1877	-0.27873	0.418494	0.288961	0.455741	FALSE
ARMH3	ENSG00000120029.13	960.394	0.249562	0.10488	0.0206713	0.0605356	FALSE
ARMH4	ENSG00000139971.15	25.1124	-0.508294	0.401277	0.0770164	0.172387	FALSE
ARMT1	ENSG00000146476.11	799.653	-0.585912	0.164775	0.000167186	0.000944766	TRUE
ARNT	ENSG00000143437.21	934.436	0.0299391	0.27933	0.883204	0.935006	FALSE
ARNT2	ENSG00000172379.21	66.6236	-0.381055	0.330852	0.138868	0.268472	FALSE
ARNTL	ENSG00000133794.17	352.796	-0.0887588	0.153412	0.540808	0.693209	FALSE
ARNTL2	ENSG00000029153.14	261.497	1.10411	0.184124	3.36286e-10	5.282e-09	TRUE
ARPC1A	ENSG00000241685.10	785.166	-0.246483	0.150657	0.0848206	0.185592	FALSE
ARPC1B	ENSG00000130429.14	24622.9	-0.210919	0.0866674	0.0136148	0.0426875	FALSE
ARPC2	ENSG00000163466.16	13111.1	-0.276158	0.0932108	0.00287665	0.0114157	FALSE
ARPC3	ENSG00000111229.16	5142.89	-0.414913	0.181933	0.0161211	0.0492357	FALSE
ARPC4	ENSG00000241553.12	7087.08	-0.520203	0.0774462	2.28953e-11	4.20524e-10	FALSE
ARPC4-TTLL3	ENSG00000250151.9	79.6007	0.432501	0.344843	0.105415	0.218819	FALSE
ARPC5	ENSG00000162704.16	10044.1	-0.0679778	0.065507	0.280435	0.446657	FALSE
ARPC5L	ENSG00000136950.13	653.403	-0.306259	0.148723	0.0287527	0.0789512	FALSE
ARPIN	ENSG00000242498.8	552.768	0.239171	0.13827	0.0691056	0.158446	FALSE
ARPIN-AP3S2	ENSG00000250021.7	500.803	0.65561	0.192838	0.000249496	0.00135135	TRUE
ARPP19	ENSG00000128989.10	1846.76	-0.230988	0.10953	0.0301855	0.0821999	FALSE
ARRB1	ENSG00000137486.17	4762.37	-0.325353	0.159913	0.0334118	0.0894694	FALSE
ARRB2	ENSG00000141480.18	6790.79	-0.26196	0.0706837	0.000197296	0.00109583	FALSE
ARRDC1	ENSG00000197070.14	735.387	0.663907	0.192695	0.000206252	0.00113895	TRUE
ARRDC2	ENSG00000105643.10	835.747	1.30969	0.160904	4.64331e-17	1.57436e-15	TRUE
ARRDC3	ENSG00000113369.9	917.88	0.499891	0.132438	8.71202e-05	0.000528426	FALSE
ARRDC4	ENSG00000140450.9	893.534	-1.14312	0.154968	1.31362e-14	3.442e-13	TRUE
ARSA	ENSG00000100299.18	2764.82	0.11199	0.0927198	0.220422	0.374994	FALSE
ARSB	ENSG00000113273.17	2351.06	-0.230577	0.0795647	0.00214728	0.00884636	FALSE
ARSD	ENSG00000006756.16	1054.07	0.112129	0.138461	0.382537	0.551646	FALSE
ARSE	ENSG00000157399.14	3.59088	0.112014	0.491534	0.402492	0.571	FALSE
ARSG	ENSG00000141337.12	142.054	-0.309767	0.238212	0.136416	0.265274	FALSE
ARSK	ENSG00000164291.16	153.137	0.286475	0.178028	0.0842003	0.184592	FALSE
ARV1	ENSG00000173409.14	253.753	-0.245994	0.148631	0.0818294	0.180679	FALSE
ARVCF	ENSG00000099889.14	128.544	-0.0501529	0.247008	0.79474	0.881641	FALSE
AS3MT	ENSG00000214435.8	3.44963	0.0231925	0.483887	0.858779	0.9204	FALSE
ASAH1	ENSG00000104763.19	20382.9	-0.125365	0.0607127	0.0345777	0.0919811	FALSE
ASAH2	ENSG00000188611.14	5.07448	-0.0592018	0.470296	0.733716	0.843136	FALSE
ASAH2B	ENSG00000204147.10	11.2314	3.68123	0.923907	3.14169e-06	2.62628e-05	TRUE
ASAP1	ENSG00000153317.15	3421.22	-0.0899643	0.21628	0.632325	0.768665	FALSE
ASAP2	ENSG00000151693.11	43.7904	-0.0552214	0.381805	0.828752	0.902728	FALSE
ASAP3	ENSG00000088280.19	4.17324	0.0637494	0.420704	0.793872	0.881081	FALSE
ASB1	ENSG00000065802.12	532.759	0.219668	0.171882	0.177054	0.320649	FALSE
ASB13	ENSG00000196372.13	565.406	-0.484764	0.108761	4.77353e-06	3.8299e-05	FALSE
ASB14	ENSG00000239388.8	7.77724	-0.281904	0.469514	0.273502	0.438663	FALSE
ASB16	ENSG00000161664.6	48.2106	0.569241	0.321168	0.0289042	0.0793028	FALSE
ASB2	ENSG00000100628.11	73.8869	-0.505967	0.228304	0.0129192	0.0408592	FALSE
ASB3	ENSG00000115239.21	182.78	-0.12882	0.18032	0.441593	0.607854	FALSE
ASB4	ENSG00000005981.13	3.70526	-0.567465	0.862337	0.0408305	0.104641	FALSE
ASB6	ENSG00000148331.12	420.97	0.13325	0.115461	0.236424	0.394886	FALSE
ASB7	ENSG00000183475.12	279.673	0.321647	0.218525	0.0978472	0.207018	FALSE
ASB8	ENSG00000177981.11	487.805	-0.181878	0.207724	0.332955	0.501518	FALSE
ASB9	ENSG00000102048.15	29.3934	-0.0637062	0.32234	0.809019	0.890607	FALSE
ASCC1	ENSG00000138303.17	502.314	-0.187153	0.113974	0.0923219	0.197875	FALSE
ASCC2	ENSG00000100325.15	1149.48	0.856197	0.194859	2.47317e-06	2.09743e-05	TRUE
ASCC3	ENSG00000112249.14	821.765	-0.518914	0.183876	0.0023003	0.00937879	FALSE
ASCL2	ENSG00000183734.4	256.804	3.47768	0.308958	1.18781e-30	1.4181e-28	TRUE
ASDURF	ENSG00000286053.1	3.54997	-0.0950343	0.506426	0.226914	0.383155	FALSE
ASF1A	ENSG00000111875.8	348.702	0.385592	0.166843	0.0122309	0.0390289	FALSE
ASF1B	ENSG00000105011.9	257.625	-0.718072	0.143713	1.6688e-07	1.75069e-06	TRUE
ASGR1	ENSG00000141505.12	63.6251	-0.389729	0.290533	0.102847	0.214699	FALSE
ASGR2	ENSG00000161944.16	50.4594	0.54494	0.325689	0.0377829	0.0987299	FALSE
ASH1L	ENSG00000116539.13	484.319	-0.0442924	0.209534	0.8134	0.892875	FALSE
ASH2L	ENSG00000129691.15	718.714	0.0965601	0.10229	0.328232	0.496594	FALSE
ASIC1	ENSG00000110881.11	279.521	-1.10719	0.23971	4.98179e-07	4.78506e-06	TRUE
ASIC3	ENSG00000213199.8	75.5417	0.0799043	0.245981	0.709563	0.825163	FALSE
ASIP	ENSG00000101440.9	14.1103	0.0602005	0.373545	0.802798	0.886923	FALSE
ASL	ENSG00000126522.16	529.926	-0.439573	0.128942	0.000381472	0.00196927	FALSE
ASMTL	ENSG00000169093.16	399.066	0.169349	0.102149	0.0883843	0.191571	FALSE
ASNA1	ENSG00000198356.11	1468.29	0.134847	0.119375	0.245564	0.405676	FALSE
ASNS	ENSG00000070669.17	51.3114	0.536904	0.384621	0.0592984	0.140915	FALSE
ASNSD1	ENSG00000138381.10	413.492	-0.264609	0.183108	0.118111	0.2388	FALSE
ASPA	ENSG00000108381.11	12.3325	0.249743	0.429879	0.333787	0.502459	FALSE
ASPDH	ENSG00000204653.10	6.68217	0.0171747	0.444215	0.941041	0.969251	FALSE
ASPH	ENSG00000198363.18	3258.59	-0.731008	0.1013	1.24781e-13	2.97946e-12	TRUE
ASPHD1	ENSG00000174939.11	1343.77	-0.362358	0.128109	0.0030338	0.0119442	FALSE
ASPHD2	ENSG00000128203.7	141.98	2.0099	0.199469	6.03253e-25	4.33345e-23	TRUE
ASPM	ENSG00000066279.18	58.5038	-3.69558	0.425566	1.6926e-19	7.3576e-18	TRUE
ASPRV1	ENSG00000244617.2	11.6209	-0.0484974	0.37223	0.8521	0.916272	FALSE
ASPSCR1	ENSG00000169696.16	491.18	0.103265	0.110904	0.36826	0.537874	FALSE
ASRGL1	ENSG00000162174.12	323.301	-0.715944	0.194691	7.39941e-05	0.000457484	TRUE
ASS1	ENSG00000130707.17	7.04541	-0.0420665	0.387231	0.857097	0.919469	FALSE
ASS1P12	ENSG00000237437.1	5.80952	1.10722	1.0628	0.0220471	0.0638367	FALSE
ASS1P2	ENSG00000223922.1	4.942	-0.478453	0.683087	0.0868134	0.188807	FALSE
ASTE1	ENSG00000034533.11	102.765	-0.11035	0.187134	0.51352	0.671581	FALSE
ASTL	ENSG00000188886.3	7.31218	0.123395	0.409756	0.603782	0.744701	FALSE
ASTN2	ENSG00000148219.16	78.8503	-0.0194104	0.201022	0.899514	0.944531	FALSE
ASXL1	ENSG00000171456.19	626.729	-0.119133	0.212826	0.53325	0.687498	FALSE
ASXL2	ENSG00000143970.16	763.632	0.266187	0.271226	0.246507	0.407036	FALSE
ATAD1	ENSG00000138138.13	226.312	-0.460163	0.177303	0.00514873	0.0187685	FALSE
ATAD2	ENSG00000156802.13	224.847	-1.2824	0.219072	5.1252e-10	7.7996e-09	TRUE
ATAD2B	ENSG00000119778.15	252.79	0.469024	0.235608	0.0249831	0.0705662	FALSE
ATAD3A	ENSG00000197785.13	427.278	0.06169	0.147048	0.697726	0.817453	FALSE
ATAD3B	ENSG00000160072.19	395.24	-0.427842	0.231955	0.0370188	0.0971486	FALSE
ATAD3C	ENSG00000215915.9	9.42161	0.0429282	0.448211	0.821435	0.897973	FALSE
ATAD5	ENSG00000176208.9	52.404	0.207128	0.245496	0.332397	0.500945	FALSE
ATAT1	ENSG00000137343.18	6.9753	0.363364	0.432555	0.196853	0.34555	FALSE
ATCAY	ENSG00000167654.18	4.74066	-0.0981145	0.480736	0.517772	0.675157	FALSE
ATE1	ENSG00000107669.17	361.715	-0.670291	0.311014	0.00891219	0.0299126	TRUE
ATE1-AS1	ENSG00000226864.2	7.8546	0.761292	0.593284	0.0352535	0.0932959	FALSE
ATF1	ENSG00000123268.9	391.856	0.191597	0.161919	0.2016	0.351149	FALSE
ATF2	ENSG00000115966.17	626.275	0.235726	0.126375	0.0679194	0.156382	FALSE
ATF3	ENSG00000162772.17	5042.24	0.68457	0.102259	8.12152e-12	1.57533e-10	TRUE
ATF4	ENSG00000128272.14	2678.84	0.611809	0.0924788	5.60506e-12	1.10878e-10	TRUE
ATF5	ENSG00000169136.11	5366.41	1.33434	0.112969	4.64248e-33	6.72684e-31	TRUE
ATF6	ENSG00000118217.6	1864.83	-0.0110951	0.0901608	0.90384	0.946704	FALSE
ATF6B	ENSG00000213676.13	102.824	0.146172	0.317651	0.555269	0.705496	FALSE
ATF7	ENSG00000267281.2	514.19	0.158741	0.137986	0.2261	0.382046	FALSE
ATF7	ENSG00000170653.19	514.19	0.158741	0.137986	0.2261	0.382046	FALSE
ATF7IP	ENSG00000171681.12	578.441	0.415898	0.272209	0.0715605	0.162819	FALSE
ATF7IP2	ENSG00000166669.13	79.0737	-0.287129	0.258267	0.189252	0.335991	FALSE
ATG10	ENSG00000152348.16	89.7932	-0.42562	0.297754	0.0775784	0.173347	FALSE
ATG101	ENSG00000123395.14	540.416	-0.160658	0.144481	0.250064	0.411346	FALSE
ATG12	ENSG00000145782.13	524.561	0.130041	0.176411	0.425051	0.592589	FALSE
ATG13	ENSG00000175224.16	1366.52	0.199798	0.119394	0.0818265	0.180679	FALSE
ATG14	ENSG00000126775.8	216.878	-0.0700127	0.123422	0.537632	0.690595	FALSE
ATG16L1	ENSG00000085978.22	150.892	-0.0610997	0.177293	0.708076	0.824499	FALSE
ATG16L2	ENSG00000168010.11	602.623	-0.0492365	0.156538	0.727953	0.839123	FALSE
ATG2A	ENSG00000110046.13	692.483	0.7664	0.149207	8.43227e-08	9.25257e-07	TRUE
ATG2B	ENSG00000066739.12	370.15	-0.0129572	0.245544	0.958434	0.978521	FALSE
ATG3	ENSG00000144848.10	2213.01	0.884482	0.122275	6.57049e-14	1.60504e-12	TRUE
ATG4A	ENSG00000101844.18	238.019	-0.453539	0.188623	0.00916621	0.0306438	FALSE
ATG4B	ENSG00000168397.17	1049.3	-0.0644752	0.0998168	0.530162	0.68512	FALSE
ATG4C	ENSG00000125703.15	500.05	-0.199703	0.155424	0.174349	0.317038	FALSE
ATG4D	ENSG00000130734.10	265.419	0.351604	0.11769	0.0020799	0.00858965	FALSE
ATG5	ENSG00000057663.16	605.828	0.0491512	0.219753	0.804129	0.887353	FALSE
ATG7	ENSG00000197548.12	2612.1	-0.438968	0.0742555	2.4616e-09	3.40665e-08	FALSE
ATG9A	ENSG00000198925.12	1602.85	-0.230923	0.104357	0.0232956	0.0668353	FALSE
ATG9B	ENSG00000181652.19	72.641	-0.42743	0.379534	0.123832	0.247048	FALSE
ATIC	ENSG00000138363.15	865.251	-0.21201	0.14738	0.130633	0.256679	FALSE
ATL1	ENSG00000198513.11	157.42	0.124268	0.220035	0.535	0.688727	FALSE
ATL2	ENSG00000119787.14	294.594	-0.0782866	0.20735	0.675998	0.802835	FALSE
ATL3	ENSG00000184743.12	1115.83	0.0355116	0.120012	0.786363	0.876246	FALSE
ATM	ENSG00000149311.18	1135.37	-0.609471	0.211792	0.00150875	0.00654163	TRUE
ATMIN	ENSG00000166454.10	802.256	0.135213	0.0947237	0.146532	0.278775	FALSE
ATN1	ENSG00000111676.15	1462.79	0.469671	0.16137	0.00204233	0.00845509	FALSE
ATOH8	ENSG00000168874.13	33.4773	-0.0619894	0.350745	0.798202	0.883399	FALSE
ATOX1	ENSG00000177556.12	1608.1	0.641551	0.132062	4.77234e-07	4.59951e-06	TRUE
ATP10A	ENSG00000206190.11	438.666	1.23491	0.272162	7.08282e-07	6.59753e-06	TRUE
ATP10B	ENSG00000118322.14	14.231	-0.061527	0.430802	0.778655	0.871258	FALSE
ATP10D	ENSG00000145246.13	1127.89	-0.333412	0.211144	0.0796527	0.176956	FALSE
ATP11A	ENSG00000068650.18	2291.19	0.0256624	0.259535	0.9103	0.950207	FALSE
ATP11B	ENSG00000058063.16	1013.9	-0.140399	0.226259	0.479561	0.643115	FALSE
ATP11C	ENSG00000101974.14	378.571	-0.443511	0.226648	0.025563	0.0718555	FALSE
ATP13A1	ENSG00000105726.17	4086.4	0.816309	0.166284	2.49164e-07	2.52788e-06	TRUE
ATP13A2	ENSG00000159363.18	1946.65	0.735738	0.121382	4.4757e-10	6.86666e-09	TRUE
ATP13A3	ENSG00000133657.15	5025.71	-0.70976	0.186194	4.46784e-05	0.00028976	TRUE
ATP13A4	ENSG00000127249.15	3.90719	-0.235621	0.548898	0.130659	0.256699	FALSE
ATP1A1	ENSG00000163399.16	15670.3	-0.333433	0.0820798	3.57233e-05	0.00023694	FALSE
ATP1A2	ENSG00000018625.14	4.79008	-0.228979	0.573667	0.0134461	0.0422368	FALSE
ATP1A3	ENSG00000105409.18	15.0658	-0.222734	0.56877	0.0120973	0.0386879	FALSE
ATP1A4	ENSG00000132681.16	26.1596	0.331346	0.335527	0.198727	0.347881	FALSE
ATP1B1	ENSG00000143153.12	4404.36	-0.491461	0.0865068	6.43672e-09	8.48535e-08	FALSE
ATP1B2	ENSG00000129244.9	45.8693	0.104415	0.358027	0.68104	0.806462	FALSE
ATP1B3	ENSG00000069849.11	3695.53	-0.511754	0.147779	0.000276268	0.00147877	FALSE
ATP1B4	ENSG00000101892.12	3.02755	-4.38436	2.63362	0.000901628	0.00417175	TRUE
ATP23	ENSG00000166896.8	34.6555	0.0629699	0.329301	0.798029	0.883399	FALSE
ATP2A1	ENSG00000196296.13	14.4174	2.61811	1.14992	0.000620133	0.00299604	TRUE
ATP2A2	ENSG00000174437.17	8854.69	-0.148525	0.118523	0.195805	0.34431	FALSE
ATP2A3	ENSG00000074370.18	4368.93	-0.283774	0.153341	0.0507565	0.124508	FALSE
ATP2B1	ENSG00000070961.15	874.703	-0.69892	0.174937	1.91485e-05	0.000134799	TRUE
ATP2B2	ENSG00000157087.19	290.819	-1.33187	0.284741	3.35632e-07	3.32942e-06	TRUE
ATP2B4	ENSG00000058668.14	2424.13	-0.880683	0.0800163	6.98156e-29	6.96226e-27	TRUE
ATP2C1	ENSG00000017260.19	2365.62	-0.232138	0.0998309	0.0238566	0.067987	FALSE
ATP2C2	ENSG00000064270.12	3.91232	0.191297	0.515147	0.227744	0.384097	FALSE
ATP5F1A	ENSG00000152234.16	8779.75	-0.572512	0.100969	7.95668e-09	1.03285e-07	FALSE
ATP5F1B	ENSG00000110955.9	11290.2	-0.237086	0.0710488	0.000784532	0.00369552	FALSE
ATP5F1C	ENSG00000165629.20	1832.71	-0.615115	0.189588	0.000465978	0.00234692	TRUE
ATP5F1D	ENSG00000099624.8	1177.9	-0.236366	0.151948	0.100252	0.210735	FALSE
ATP5F1E	ENSG00000124172.10	3027.05	-0.376781	0.183211	0.0291775	0.0799106	FALSE
ATP5IF1	ENSG00000130770.18	794.154	-0.248994	0.124862	0.038839	0.100817	FALSE
ATP5MC1	ENSG00000159199.14	564.392	-0.887476	0.146128	3.06155e-10	4.8507e-09	TRUE
ATP5MC2	ENSG00000135390.19	2223.88	-0.349871	0.120411	0.0022637	0.00925183	FALSE
ATP5MC3	ENSG00000154518.9	3150.78	-0.950299	0.210342	1.25051e-06	1.11285e-05	TRUE
ATP5MD	ENSG00000173915.16	830.081	-0.798702	0.253007	0.000398375	0.00204532	TRUE
ATP5ME	ENSG00000169020.10	531.219	-0.42802	0.147203	0.00213188	0.00878935	FALSE
ATP5MF	ENSG00000241468.7	1413.59	0.049302	0.285821	0.834768	0.906297	FALSE
ATP5MF-PTCD1	ENSG00000248919.7	147.371	0.747437	0.237543	0.000480527	0.00241088	TRUE
ATP5MG	ENSG00000167283.8	2224.44	-0.668482	0.246562	0.00198043	0.00823101	TRUE
ATP5MPL	ENSG00000156411.9	656.275	-1.11545	0.275397	7.54252e-06	5.80428e-05	TRUE
ATP5PB	ENSG00000116459.11	2767.72	-1.14469	0.223096	4.29547e-08	4.95045e-07	TRUE
ATP5PBP5	ENSG00000254944.1	3.60728	0.172316	0.461269	0.4395	0.605975	FALSE
ATP5PD	ENSG00000167863.12	1825.71	-0.632186	0.289027	0.010111	0.033301	TRUE
ATP5PF	ENSG00000154723.12	903.585	-0.290751	0.21415	0.130941	0.257135	FALSE
ATP5PO	ENSG00000241837.7	1567.7	-0.594587	0.20571	0.00157065	0.0067702	TRUE
ATP6AP1	ENSG00000071553.17	13873.4	-0.0499803	0.0912948	0.568722	0.716641	FALSE
ATP6AP1L	ENSG00000205464.12	22.8127	0.296605	0.383804	0.264805	0.428362	FALSE
ATP6AP2	ENSG00000182220.14	12743.1	-1.25613	0.150095	5.878e-18	2.15226e-16	TRUE
ATP6V0A1	ENSG00000033627.16	3713.56	-0.619446	0.0841074	7.56362e-14	1.84233e-12	TRUE
ATP6V0A2	ENSG00000185344.14	762.097	0.349084	0.174699	0.0314718	0.0851214	FALSE
ATP6V0B	ENSG00000117410.14	8220.01	-0.0484398	0.103641	0.630258	0.767033	FALSE
ATP6V0C	ENSG00000185883.12	18117.5	0.244555	0.152072	0.0906998	0.195082	FALSE
ATP6V0D1	ENSG00000159720.12	7831.65	-0.230586	0.0856603	0.00447485	0.0166779	FALSE
ATP6V0D2	ENSG00000147614.4	1908.25	-0.549803	0.0997936	1.77646e-08	2.19187e-07	FALSE
ATP6V0E1	ENSG00000113732.9	6872.89	-0.229499	0.171706	0.152493	0.287566	FALSE
ATP6V0E2	ENSG00000171130.18	529.806	-0.36916	0.138428	0.00510496	0.0186277	FALSE
ATP6V1A	ENSG00000114573.10	5218.25	-0.260361	0.132428	0.0379436	0.0990999	FALSE
ATP6V1B2	ENSG00000147416.11	18139.8	-0.802546	0.111195	9.31269e-14	2.2554e-12	TRUE
ATP6V1C1	ENSG00000155097.12	2628.53	-0.415106	0.187765	0.0139418	0.0435356	FALSE
ATP6V1C2	ENSG00000143882.12	18.2006	-0.241661	0.407767	0.354296	0.524364	FALSE
ATP6V1D	ENSG00000100554.12	1722.31	-0.8608	0.208442	8.52692e-06	6.49694e-05	TRUE
ATP6V1E1	ENSG00000131100.13	3195.01	-0.289841	0.130356	0.0207682	0.0607774	FALSE
ATP6V1E2	ENSG00000250565.7	79.2605	-0.879463	0.339525	0.00189651	0.0079191	TRUE
ATP6V1F	ENSG00000128524.5	4748.63	0.514514	0.264565	0.0239214	0.0681234	FALSE
ATP6V1FNB	ENSG00000272899.4	308.154	0.50871	0.1507	0.000385295	0.00198657	FALSE
ATP6V1G1	ENSG00000136888.7	2651.7	0.41233	0.137325	0.00173279	0.00734583	FALSE
ATP6V1G2	ENSG00000213760.10	4.16458	-0.0291432	0.471924	0.847678	0.913817	FALSE
ATP6V1H	ENSG00000047249.18	3891.26	-0.247875	0.176789	0.134528	0.262476	FALSE
ATP7A	ENSG00000165240.20	618.875	-0.777341	0.17055	1.41298e-06	1.25006e-05	TRUE
ATP7B	ENSG00000123191.14	43.3733	-1.22385	0.702563	0.00550981	0.0198529	TRUE
ATP8A1	ENSG00000124406.16	275.939	-0.110476	0.238399	0.597083	0.739127	FALSE
ATP8B1	ENSG00000081923.13	133.562	-1.2907	0.314019	4.01352e-06	3.27436e-05	TRUE
ATP8B2	ENSG00000143515.17	248.817	0.793678	0.290263	0.00159431	0.00685302	TRUE
ATP8B3	ENSG00000130270.16	39.0529	0.412675	0.316471	0.102918	0.21482	FALSE
ATP8B4	ENSG00000104043.14	1849.9	-0.406627	0.120608	0.000488366	0.00244298	FALSE
ATP9A	ENSG00000054793.13	491.948	-1.34008	0.199702	2.43414e-12	5.09457e-11	TRUE
ATP9B	ENSG00000166377.20	2003.96	-0.658709	0.112548	1.86984e-09	2.61979e-08	TRUE
ATPAF1	ENSG00000123472.12	823.414	-0.50953	0.124701	2.20155e-05	0.0001529	FALSE
ATPAF2	ENSG00000171953.16	531.201	-0.423508	0.17577	0.0103623	0.0339725	FALSE
ATPSCKMT	ENSG00000150756.14	87.4475	-1.74446	0.355077	6.36896e-08	7.13164e-07	TRUE
ATR	ENSG00000175054.15	490.217	0.235054	0.213267	0.219816	0.374289	FALSE
ATRAID	ENSG00000138085.16	1529.08	-0.157321	0.0974125	0.0823091	0.181459	FALSE
ATRIP	ENSG00000164053.21	210.074	0.546437	0.190419	0.00189176	0.00790341	FALSE
ATRN	ENSG00000088812.18	1535.36	-1.4325	0.145164	6.6363e-24	4.29409e-22	TRUE
ATRX	ENSG00000085224.22	831.193	-0.0366464	0.227774	0.858777	0.9204	FALSE
ATXN1	ENSG00000124788.18	1186.05	0.119745	0.194469	0.493034	0.654805	FALSE
ATXN10	ENSG00000130638.17	909.832	-0.566833	0.259971	0.0123121	0.0392566	FALSE
ATXN1L	ENSG00000224470.8	852.555	0.0520593	0.145724	0.701997	0.820107	FALSE
ATXN2	ENSG00000204842.16	367.356	0.136931	0.1803	0.429071	0.596477	FALSE
ATXN2L	ENSG00000168488.18	2322.12	0.646207	0.14515	3.71692e-06	3.05295e-05	TRUE
ATXN3	ENSG00000066427.22	244.777	0.59976	0.236873	0.00444138	0.0165957	TRUE
ATXN7	ENSG00000285258.1	409.844	1.43835	0.240666	2.53357e-10	4.05587e-09	TRUE
ATXN7	ENSG00000163635.18	409.844	1.43835	0.240666	2.53357e-10	4.05587e-09	TRUE
ATXN7L1	ENSG00000146776.14	266.947	2.1654	0.224409	4.8648e-23	2.87464e-21	TRUE
ATXN7L2	ENSG00000162650.16	89.246	0.296817	0.240134	0.157701	0.294083	FALSE
ATXN7L3	ENSG00000087152.15	1666.57	0.223199	0.136726	0.0890709	0.192727	FALSE
ATXN7L3B	ENSG00000253719.3	892.869	0.106903	0.0699318	0.152149	0.287076	FALSE
AUH	ENSG00000148090.11	143.514	-0.172769	0.183982	0.307463	0.475239	FALSE
AUNIP	ENSG00000127423.10	7.79497	-0.868472	0.753391	0.0286645	0.0787599	FALSE
AUP1	ENSG00000115307.17	2550.69	0.291687	0.123395	0.0133935	0.0421104	FALSE
AURKA	ENSG00000087586.17	251.592	-0.520326	0.151154	0.000287206	0.00153017	FALSE
AURKAIP1	ENSG00000175756.13	1225.3	-0.279559	0.149203	0.0476701	0.118393	FALSE
AURKB	ENSG00000178999.13	48.7458	-1.22705	0.372058	0.000119251	0.00069954	TRUE
AURKC	ENSG00000105146.12	7.9438	0.432592	0.567631	0.122381	0.24521	FALSE
AUTS2	ENSG00000158321.16	13.0384	0.271383	0.507723	0.241947	0.401265	FALSE
AVEN	ENSG00000169857.8	131.797	-0.482015	0.197045	0.00744219	0.0256282	FALSE
AVIL	ENSG00000135407.10	26.3658	-0.398753	0.567929	0.124262	0.247633	FALSE
AVL9	ENSG00000105778.19	832.188	0.616751	0.241801	0.00404535	0.0153425	TRUE
AVPI1	ENSG00000119986.7	711.407	0.882131	0.119387	3.63037e-14	9.13141e-13	TRUE
AVPR2	ENSG00000126895.14	18.6948	-0.620748	0.449214	0.0452367	0.113262	FALSE
AXDND1	ENSG00000162779.22	6.35467	0.0138651	0.455411	0.933432	0.964671	FALSE
AXIN1	ENSG00000103126.15	856.042	0.286109	0.104446	0.0050676	0.0185225	FALSE
AXL	ENSG00000167601.12	198.505	3.83801	0.424736	1.36784e-20	6.68271e-19	TRUE
AZI2	ENSG00000163512.14	772.545	0.704864	0.140971	1.92167e-07	1.99254e-06	TRUE
AZIN1	ENSG00000155096.14	3343.91	-0.3794	0.115173	0.000695315	0.0033186	FALSE
AZIN2	ENSG00000142920.17	11.3309	3.30319	1.07839	7.55079e-05	0.000465316	TRUE
AZU1	ENSG00000172232.10	8.16297	-0.00975445	0.437518	0.957336	0.978109	FALSE
B2M	ENSG00000166710.19	101137	0.0192816	0.197118	0.917777	0.954486	FALSE
B3GALNT1	ENSG00000169255.15	29.1904	-0.460642	0.439317	0.111756	0.228859	FALSE
B3GALNT2	ENSG00000162885.13	261.849	0.179387	0.148808	0.2128	0.365475	FALSE
B3GALT4	ENSG00000235863.3	99.2673	0.546931	0.233226	0.00849132	0.0286702	FALSE
B3GALT5	ENSG00000183778.17	3.04506	-0.148598	0.522224	0.0629343	0.147386	FALSE
B3GALT6	ENSG00000176022.6	657.83	-0.274446	0.120909	0.0182465	0.0546814	FALSE
B3GAT2	ENSG00000112309.10	3.40599	-0.123183	0.452187	0.545198	0.696934	FALSE
B3GAT3	ENSG00000149541.10	1127.19	0.178179	0.105949	0.0823216	0.181459	FALSE
B3GLCT	ENSG00000187676.8	282.362	-1.07435	0.131275	5.5062e-17	1.84116e-15	TRUE
B3GNT10	ENSG00000214654.8	42.8221	0.0850916	0.326748	0.731588	0.841426	FALSE
B3GNT2	ENSG00000170340.11	2872.75	0.107814	0.154028	0.462705	0.628444	FALSE
B3GNT5	ENSG00000176597.12	232.719	-0.170364	0.191579	0.329562	0.497847	FALSE
B3GNT7	ENSG00000156966.7	383.576	1.77847	0.183175	2.93963e-23	1.76098e-21	TRUE
B3GNT8	ENSG00000177191.2	419.51	0.0983529	0.123294	0.415685	0.584416	FALSE
B3GNT9	ENSG00000237172.4	207.184	0.38002	0.232059	0.0632225	0.147877	FALSE
B3GNTL1	ENSG00000175711.8	50.6953	-0.364303	0.347498	0.161819	0.300079	FALSE
B4GALNT2	ENSG00000167080.8	44.0265	0.355334	0.242738	0.0983093	0.207758	FALSE
B4GALNT3	ENSG00000139044.11	8.82861	0.328729	0.522249	0.196654	0.345337	FALSE
B4GALT1	ENSG00000086062.12	4273.42	0.174697	0.0678676	0.00897229	0.0300845	FALSE
B4GALT2	ENSG00000117411.16	222.785	0.0049997	0.152508	0.99855	0.999199	FALSE
B4GALT3	ENSG00000158850.15	478.717	-0.19951	0.129083	0.108066	0.222849	FALSE
B4GALT4	ENSG00000121578.13	385.611	0.123795	0.135811	0.296592	0.464021	FALSE
B4GALT5	ENSG00000158470.5	2508.61	1.11973	0.106352	1.11974e-26	9.17049e-25	TRUE
B4GALT6	ENSG00000118276.11	50.927	-0.369726	0.458913	0.182249	0.327261	FALSE
B4GALT7	ENSG00000027847.14	500.981	0.158923	0.128794	0.201168	0.350647	FALSE
B4GAT1	ENSG00000174684.7	349.982	-0.546321	0.107892	2.02101e-07	2.08789e-06	FALSE
B9D1	ENSG00000108641.15	36.748	-0.263474	0.313241	0.287903	0.454525	FALSE
B9D2	ENSG00000123810.8	131.065	0.163813	0.17597	0.312778	0.480519	FALSE
BAALC	ENSG00000164929.17	67.8918	-0.0054607	0.301242	0.986341	0.992878	FALSE
BABAM1	ENSG00000105393.16	1285.46	-0.00653808	0.0910727	0.922146	0.957568	FALSE
BABAM2	ENSG00000158019.20	708.173	-0.350844	0.119351	0.00222462	0.00911406	FALSE
BACE1	ENSG00000186318.16	1504.98	-0.295846	0.244906	0.172089	0.313972	FALSE
BACE2	ENSG00000182240.16	95.6916	1.10636	0.24088	6.83677e-07	6.39645e-06	TRUE
BACH1	ENSG00000156273.16	1324.95	0.480003	0.180494	0.00462396	0.0171382	FALSE
BACH2	ENSG00000112182.15	4.18306	-0.213226	0.52035	0.223551	0.378796	FALSE
BAD	ENSG00000002330.13	383.604	-0.617404	0.159335	4.43096e-05	0.000287478	TRUE
BAG1	ENSG00000107262.22	1707.11	1.02458	0.215856	3.76686e-07	3.70845e-06	TRUE
BAG2	ENSG00000112208.11	61.9114	-0.254876	0.258524	0.25364	0.41563	FALSE
BAG3	ENSG00000151929.9	1015.07	0.431533	0.134418	0.000769616	0.00363536	FALSE
BAG4	ENSG00000156735.11	360.546	0.457519	0.202334	0.0131336	0.0414009	FALSE
BAG5	ENSG00000166170.9	632.497	-0.37871	0.138336	0.00447517	0.0166779	FALSE
BAG6	ENSG00000204463.12	119.879	-0.0727139	0.218706	0.709122	0.825099	FALSE
BAHCC1	ENSG00000266074.8	214.993	1.88317	0.467657	3.86483e-06	3.16984e-05	TRUE
BAHD1	ENSG00000140320.12	896.472	-0.13394	0.0893204	0.125992	0.249985	FALSE
BAIAP2	ENSG00000175866.15	1182.46	0.503072	0.148556	0.000315986	0.00166726	FALSE
BAIAP2L1	ENSG00000006453.14	13.0584	-0.0747572	0.424056	0.725904	0.837445	FALSE
BAIAP2L2	ENSG00000128298.17	3.38348	-0.229321	0.543372	0.126608	0.250833	FALSE
BAIAP3	ENSG00000007516.13	26.2225	-0.130306	0.397757	0.592022	0.73544	FALSE
BAK1	ENSG00000030110.13	2368.83	1.37526	0.135928	5.99091e-25	4.32187e-23	TRUE
BAMBI	ENSG00000095739.11	55.6567	0.967353	0.254779	2.87637e-05	0.000194508	TRUE
BANF1	ENSG00000175334.8	1415.13	-0.324414	0.132727	0.0119228	0.0382383	FALSE
BANF1P2	ENSG00000230306.1	4.30825	0.00212911	0.434708	0.995539	0.99748	FALSE
BANK1	ENSG00000153064.12	10.2004	0.619885	0.707491	0.055578	0.133894	FALSE
BANP	ENSG00000172530.20	406.616	1.04766	0.156364	3.80175e-12	7.69106e-11	TRUE
BAP1	ENSG00000163930.10	1890.52	0.149268	0.103268	0.142679	0.273593	FALSE
BARD1	ENSG00000138376.11	132.926	0.390746	0.284323	0.100456	0.211033	FALSE
BASP1	ENSG00000176788.9	3397.92	0.434784	0.06738	7.00146e-11	1.20749e-09	FALSE
BATF	ENSG00000156127.6	240.246	1.35418	0.178953	5.22539e-15	1.44042e-13	TRUE
BATF2	ENSG00000168062.10	829.604	3.55454	0.336856	3.13315e-27	2.71002e-25	TRUE
BATF3	ENSG00000123685.9	23.3119	3.60454	0.528806	6.33505e-13	1.40758e-11	TRUE
BAX	ENSG00000087088.20	2158.51	0.703416	0.11961	1.61008e-09	2.2899e-08	TRUE
BAZ1A	ENSG00000198604.11	1860.88	0.998553	0.142433	4.76171e-13	1.07205e-11	TRUE
BAZ1B	ENSG00000009954.11	2069.7	0.423273	0.141851	0.00179465	0.00755705	FALSE
BAZ2A	ENSG00000076108.11	1578.04	1.3133	0.282426	3.97733e-07	3.89981e-06	TRUE
BAZ2B	ENSG00000123636.18	645.319	0.29098	0.137943	0.0278031	0.076829	FALSE
BBC3	ENSG00000105327.17	437.225	2.547	0.151025	6.09469e-65	2.06647e-61	TRUE
BBIP1	ENSG00000214413.8	107.291	-0.286408	0.231824	0.16189	0.300112	FALSE
BBOF1	ENSG00000119636.16	34.1443	-0.0597745	0.336787	0.804019	0.887353	FALSE
BBS1	ENSG00000174483.20	125.331	0.0920348	0.237145	0.654373	0.785164	FALSE
BBS10	ENSG00000179941.8	192.425	-0.0922305	0.146429	0.509234	0.6684	FALSE
BBS12	ENSG00000181004.10	73.4866	1.07471	0.214998	1.04495e-07	1.12801e-06	TRUE
BBS2	ENSG00000125124.12	579.387	-0.357045	0.188451	0.0365459	0.0961457	FALSE
BBS4	ENSG00000140463.14	253.388	0.189081	0.196332	0.296178	0.463501	FALSE
BBS5	ENSG00000163093.12	359.829	0.241542	0.172413	0.131907	0.258643	FALSE
BBS7	ENSG00000138686.9	169.426	0.00211203	0.230201	0.986039	0.992714	FALSE
BBS9	ENSG00000122507.20	123.024	-0.45723	0.251846	0.0373296	0.0978582	FALSE
BBX	ENSG00000114439.19	813.099	0.745575	0.300148	0.00349026	0.0135348	TRUE
BCAM	ENSG00000187244.11	29.3866	-0.198841	0.373323	0.433775	0.601054	FALSE
BCAN	ENSG00000132692.19	32.8069	0.0114944	0.296228	0.96313	0.980657	FALSE
BCAP29	ENSG00000075790.10	379.43	-0.160466	0.149581	0.259824	0.422564	FALSE
BCAP31	ENSG00000185825.16	15840.7	-0.406942	0.115818	0.000224742	0.00123143	FALSE
BCAR1	ENSG00000050820.17	623.663	0.0860082	0.139572	0.503153	0.663448	FALSE
BCAR3	ENSG00000137936.18	396.164	0.544637	0.118895	2.33254e-06	1.98812e-05	FALSE
BCAS1	ENSG00000064787.13	9.82371	-0.366224	0.58691	0.11539	0.23429	FALSE
BCAS2	ENSG00000116752.6	518.894	-0.113504	0.141704	0.395503	0.564439	FALSE
BCAS3	ENSG00000141376.22	248.962	0.500866	0.169799	0.00167143	0.00712132	FALSE
BCAS4	ENSG00000124243.17	6.04954	-0.126076	0.488726	0.42373	0.59138	FALSE
BCAT1	ENSG00000060982.15	4788.58	-0.954389	0.141286	2.7818e-12	5.7512e-11	TRUE
BCAT2	ENSG00000105552.15	362.642	-0.421352	0.124837	0.000467177	0.00235156	FALSE
BCCIP	ENSG00000107949.17	472.425	-0.0456036	0.184188	0.792663	0.880359	FALSE
BCDIN3D	ENSG00000186666.6	108.811	0.495392	0.18589	0.00402583	0.0152907	FALSE
BCKDHA	ENSG00000248098.12	1157.68	0.0945867	0.220741	0.634332	0.770019	FALSE
BCKDHB	ENSG00000083123.15	105.088	-0.437118	0.352045	0.10111	0.212064	FALSE
BCKDK	ENSG00000103507.14	2074.95	0.038785	0.10522	0.707049	0.823709	FALSE
BCL10	ENSG00000142867.13	530.674	0.035097	0.223746	0.867785	0.9252	FALSE
BCL11A	ENSG00000119866.21	152.71	-0.60057	0.215489	0.00194325	0.00809298	TRUE
BCL2	ENSG00000171791.13	265.945	0.196135	0.161046	0.19506	0.343319	FALSE
BCL2A1	ENSG00000140379.8	2680.97	-0.284388	0.24893	0.18956	0.336231	FALSE
BCL2L1	ENSG00000171552.13	3295.02	0.290737	0.054358	7.25968e-08	8.05981e-07	FALSE
BCL2L11	ENSG00000153094.23	220.604	0.324918	0.243934	0.125852	0.249842	FALSE
BCL2L12	ENSG00000126453.9	261.812	0.177322	0.150635	0.212317	0.364903	FALSE
BCL2L13	ENSG00000099968.17	1534.23	1.85376	0.133932	1.36312e-44	5.63635e-42	TRUE
BCL2L15	ENSG00000188761.13	5.38856	0.256221	0.537071	0.167999	0.308636	FALSE
BCL2L2	ENSG00000129473.9	430.967	-0.128241	0.163659	0.405618	0.574041	FALSE
BCL2L2-PABPN1	ENSG00000258643.5	28.6697	-0.840933	0.621389	0.0237221	0.0677266	FALSE
BCL3	ENSG00000069399.15	755.799	1.26253	0.199451	3.39076e-11	6.12178e-10	TRUE
BCL6	ENSG00000113916.18	2055.3	0.334897	0.181271	0.0466502	0.116252	FALSE
BCL6B	ENSG00000161940.10	4.16867	0.0988446	0.465527	0.588701	0.732872	FALSE
BCL7A	ENSG00000110987.8	20.3573	-0.0461394	0.327747	0.846068	0.912894	FALSE
BCL7B	ENSG00000106635.8	1215.94	0.340822	0.091051	0.000137124	0.000790163	FALSE
BCL7C	ENSG00000099385.11	590.201	-0.578034	0.136339	9.76057e-06	7.35427e-05	FALSE
BCL9	ENSG00000116128.11	53.9494	0.230379	0.439635	0.364522	0.533896	FALSE
BCL9L	ENSG00000186174.12	890.433	1.18159	0.578659	0.00386248	0.0147678	TRUE
BCLAF1	ENSG00000029363.16	1317.8	-0.30945	0.146878	0.0236468	0.0675799	FALSE
BCLAF3	ENSG00000173681.16	112.191	0.277964	0.204993	0.135184	0.263362	FALSE
BCO2	ENSG00000197580.11	12.4779	-0.0469159	0.396475	0.845972	0.912848	FALSE
BCOR	ENSG00000183337.16	468.915	0.173	0.215238	0.376311	0.545638	FALSE
BCORL1	ENSG00000085185.15	171.592	0.327573	0.295739	0.175384	0.318509	FALSE
BCORP1	ENSG00000215580.11	5.52563	0.108062	0.46079	0.578317	0.724788	FALSE
BCR	ENSG00000186716.20	597.326	-0.079123	0.235173	0.709734	0.825304	FALSE
BCRP2	ENSG00000169668.11	5.83647	-0.252997	0.499898	0.264332	0.427965	FALSE
BCS1L	ENSG00000074582.14	202.659	-0.221022	0.172356	0.171831	0.313602	FALSE
BDH1	ENSG00000161267.12	79.4361	-0.605684	0.273712	0.00966832	0.0320632	TRUE
BDH2	ENSG00000164039.15	468.395	-0.206785	0.215223	0.281992	0.44815	FALSE
BDNF	ENSG00000176697.19	5.64461	0.37138	0.529482	0.17346	0.315758	FALSE
BDP1	ENSG00000145734.19	180.519	0.0290393	0.408563	0.918017	0.954602	FALSE
BEAN1	ENSG00000166546.14	16.1023	-0.793267	0.628138	0.0278503	0.0769339	FALSE
BECN1	ENSG00000126581.13	1321.55	0.147663	0.0990543	0.0985342	0.208182	FALSE
BEGAIN	ENSG00000183092.16	13.877	2.06617	0.704167	0.000192556	0.0010717	TRUE
BEND3	ENSG00000178409.13	41.7334	0.150903	0.266201	0.501809	0.662242	FALSE
BEND3P1	ENSG00000231345.3	15.0879	-0.458594	0.376017	0.0990664	0.208942	FALSE
BEND3P2	ENSG00000224809.2	89.3152	0.711634	0.254149	0.00164438	0.00702726	TRUE
BEND3P3	ENSG00000278616.1	5.84331	0.989143	1.08184	0.0230504	0.0662551	FALSE
BEND5	ENSG00000162373.13	3.47402	-0.265195	0.562827	0.129216	0.254572	FALSE
BEND6	ENSG00000151917.18	6.70572	-0.157459	0.445722	0.471917	0.636721	FALSE
BEND7	ENSG00000165626.17	3.04846	0.0132296	0.488433	0.997776	0.998982	FALSE
BEST1	ENSG00000167995.16	971.077	-0.00828528	0.101668	0.931181	0.963122	FALSE
BEST2	ENSG00000039987.6	3.51277	0.115825	0.466346	0.524188	0.680389	FALSE
BEST4	ENSG00000142959.5	16.5955	-0.40121	0.456312	0.156197	0.292146	FALSE
BET1	ENSG00000105829.13	340.982	-0.197582	0.248253	0.344198	0.513466	FALSE
BET1L	ENSG00000177951.17	1270.14	0.0424407	0.087502	0.621538	0.760076	FALSE
BEX1	ENSG00000133169.6	8.59132	0.300796	0.50328	0.225754	0.381702	FALSE
BEX2	ENSG00000133134.11	13.9282	0.985203	0.600443	0.0126072	0.0400542	TRUE
BEX3	ENSG00000166681.13	2008.28	-0.473245	0.226342	0.0190301	0.056627	FALSE
BEX4	ENSG00000102409.10	943.107	-0.384316	0.0984856	6.68862e-05	0.000418062	FALSE
BFAR	ENSG00000103429.11	476.258	0.271143	0.264371	0.228068	0.384412	FALSE
BFSP1	ENSG00000125864.14	3.66358	-0.0543319	0.445935	0.774492	0.868728	FALSE
BFSP2	ENSG00000170819.4	3.01673	0.113247	0.473614	0.536786	0.689875	FALSE
BHLHA9	ENSG00000205899.3	4.07916	-4.16417	2.56628	0.00102508	0.00466279	TRUE
BHLHB9	ENSG00000198908.12	17.1756	0.0135572	0.404093	0.95381	0.976209	FALSE
BHLHE40	ENSG00000134107.4	2900.33	-0.225056	0.141486	0.0945985	0.201727	FALSE
BHLHE41	ENSG00000123095.6	562.219	0.736267	0.180599	1.33491e-05	9.7715e-05	TRUE
BHMG1	ENSG00000237452.2	5.1797	-0.0640098	0.438445	0.758042	0.857826	FALSE
BICD1	ENSG00000151746.14	137.816	-0.243083	0.250364	0.260851	0.423705	FALSE
BICD2	ENSG00000185963.14	1459.19	-0.489781	0.12851	9.26401e-05	0.000557518	FALSE
BICDL1	ENSG00000135127.11	21.384	0.0607324	0.369318	0.809974	0.890701	FALSE
BICRA	ENSG00000063169.10	173.652	0.729642	0.309352	0.00487866	0.0179449	TRUE
BICRAL	ENSG00000112624.12	265.329	0.370415	0.166869	0.0181757	0.0544788	FALSE
BID	ENSG00000015475.18	1859.92	0.194863	0.118713	0.0923125	0.197875	FALSE
BIK	ENSG00000100290.3	7.73254	0.0909562	0.428469	0.687492	0.81091	FALSE
BIN1	ENSG00000136717.15	723.88	0.136401	0.0878025	0.106211	0.219933	FALSE
BIN2	ENSG00000110934.11	1684.54	0.530593	0.146173	0.000134911	0.000779266	FALSE
BIN3	ENSG00000147439.12	358.112	0.144674	0.167683	0.362006	0.531487	FALSE
BIRC2	ENSG00000110330.8	1193.84	0.437354	0.12498	0.00029016	0.00154349	FALSE
BIRC3	ENSG00000023445.14	802.924	1.5911	0.215718	1.6964e-14	4.4109e-13	TRUE
BIRC5	ENSG00000089685.15	114.109	-2.38049	0.389884	4.64134e-11	8.222e-10	TRUE
BIRC6	ENSG00000115760.14	1258.06	-0.564383	0.189042	0.00126483	0.00560888	FALSE
BIVM	ENSG00000134897.14	155.996	-0.500182	0.229223	0.0130697	0.0412533	FALSE
BIVM-ERCC5	ENSG00000270181.3	7.52609	-0.0184738	0.496191	0.526695	0.682442	FALSE
BLCAP	ENSG00000166619.14	1528.32	-0.19059	0.0681692	0.00461991	0.0171269	FALSE
BLM	ENSG00000197299.12	97.8617	-0.432435	0.305102	0.076055	0.170663	FALSE
BLMH	ENSG00000108578.15	759.817	-0.112261	0.103326	0.256709	0.419307	FALSE
BLNK	ENSG00000095585.16	577.561	0.936327	0.151868	1.58905e-10	2.62309e-09	TRUE
BLOC1S1	ENSG00000135441.7	1272.93	0.260511	0.170964	0.0967799	0.205397	FALSE
BLOC1S2	ENSG00000196072.12	1358.9	0.409056	0.212157	0.0336641	0.0900453	FALSE
BLOC1S3	ENSG00000189114.6	574.605	1.18471	0.213772	4.04746e-09	5.47618e-08	TRUE
BLOC1S4	ENSG00000186222.4	331.394	0.21679	0.128304	0.0771848	0.172604	FALSE
BLOC1S5	ENSG00000188428.20	269.041	0.064722	0.135292	0.615566	0.754678	FALSE
BLOC1S6	ENSG00000104164.10	1353	-1.01007	0.17708	2.27175e-09	3.1568e-08	TRUE
BLVRA	ENSG00000106605.11	2141.26	0.978008	0.203843	3.1668e-07	3.16176e-06	TRUE
BLVRB	ENSG00000090013.10	2746.77	0.338179	0.132257	0.00853235	0.0287859	FALSE
BLZF1	ENSG00000117475.14	800.896	1.58968	0.155117	1.34752e-25	1.03838e-23	TRUE
BMF	ENSG00000104081.14	636.797	0.900015	0.22463	1.35362e-05	9.88457e-05	TRUE
BMI1	ENSG00000168283.14	731.513	-0.056774	0.173798	0.725653	0.837298	FALSE
BMP1	ENSG00000168487.19	302.08	0.0261891	0.244296	0.909461	0.949605	FALSE
BMP2	ENSG00000125845.7	140.945	-0.570407	0.203246	0.0022138	0.00908069	FALSE
BMP2K	ENSG00000138756.17	2403.63	-0.67859	0.128498	5.64797e-08	6.3876e-07	TRUE
BMP6	ENSG00000153162.9	37.0589	0.260491	0.302511	0.284458	0.450735	FALSE
BMP7	ENSG00000101144.13	6.90084	-0.10986	0.482528	0.503725	0.663687	FALSE
BMP8A	ENSG00000183682.8	21.6501	-0.0855968	0.319808	0.731158	0.841205	FALSE
BMP8B	ENSG00000116985.12	37.3722	-0.141424	0.263179	0.52511	0.681265	FALSE
BMPR1A	ENSG00000107779.13	91.5278	-0.28417	0.26464	0.202446	0.351935	FALSE
BMPR2	ENSG00000204217.13	1229.34	1.0628	0.208149	5.6961e-08	6.43241e-07	TRUE
BMS1	ENSG00000165733.8	795.496	-0.196741	0.0958882	0.0361593	0.0953358	FALSE
BMS1P1	ENSG00000204177.10	64.399	0.586045	0.196045	0.00126151	0.00559705	TRUE
BMS1P10	ENSG00000237238.3	18.5941	-0.741656	0.497155	0.0270198	0.0750928	FALSE
BMS1P16	ENSG00000258684.2	3.40369	-0.123954	0.485555	0.450003	0.616328	FALSE
BMS1P2	ENSG00000251079.6	34.3493	1.87501	0.425587	7.87327e-07	7.27784e-06	TRUE
BMS1P3	ENSG00000240089.2	11.1894	0.483021	0.467695	0.106238	0.219963	FALSE
BMS1P4	ENSG00000242338.6	58.2019	0.364899	0.252018	0.0961063	0.204351	FALSE
BMT2	ENSG00000164603.12	354.626	-0.0218141	0.222824	0.910003	0.949955	FALSE
BMX	ENSG00000102010.15	3.12324	-0.321115	0.565084	0.165355	0.304703	FALSE
BNC2	ENSG00000173068.18	10.5933	-0.46251	0.650469	0.0886341	0.192003	FALSE
BNIP1	ENSG00000113734.17	111.515	0.383094	0.166953	0.0148113	0.045843	FALSE
BNIP2	ENSG00000140299.11	1711.23	-0.258989	0.13411	0.0441393	0.111056	FALSE
BNIP3	ENSG00000176171.11	674.987	-0.929195	0.15671	6.75586e-10	1.00642e-08	TRUE
BNIP3L	ENSG00000104765.16	2275.27	-0.228918	0.171623	0.153215	0.288462	FALSE
BNIPL	ENSG00000163141.19	3.84215	-0.108837	0.477982	0.480861	0.644239	FALSE
BOC	ENSG00000144857.14	18.2952	0.394409	0.572554	0.121265	0.243405	FALSE
BOD1	ENSG00000145919.10	229.446	0.457607	0.142097	0.000755864	0.00357938	FALSE
BOD1L1	ENSG00000038219.13	836.816	0.376344	0.156373	0.0114693	0.0370995	FALSE
BOK	ENSG00000176720.6	40.9509	-2.76816	0.938579	0.000108685	0.000641778	TRUE
BOLA1	ENSG00000178096.9	93.8229	-0.283837	0.197409	0.11191	0.229103	FALSE
BOLA2	ENSG00000183336.8	108.14	-0.159388	0.210839	0.396863	0.565428	FALSE
BOLA2-SMG1P6	ENSG00000261740.6	131.995	-0.443154	0.265658	0.0505828	0.124118	FALSE
BOLA2B	ENSG00000169627.8	285.104	-0.327415	0.245485	0.120021	0.241723	FALSE
BOLA3	ENSG00000163170.12	291.008	-0.498277	0.202684	0.00612327	0.0217035	FALSE
BOP1	ENSG00000261236.8	264.094	-0.30069	0.143919	0.027331	0.0758085	FALSE
BORA	ENSG00000136122.16	90.4422	0.281986	0.234025	0.175973	0.319212	FALSE
BORCS5	ENSG00000165714.11	114.034	0.300351	0.210398	0.114258	0.23273	FALSE
BORCS6	ENSG00000196544.7	604.246	0.108578	0.088621	0.224924	0.380553	FALSE
BORCS7	ENSG00000166275.15	314.16	-0.410534	0.224346	0.0396182	0.102401	FALSE
BORCS8	ENSG00000254901.8	238.31	0.567049	0.204639	0.00247337	0.010017	FALSE
BORCS8-MEF2B	ENSG00000064489.22	79.9016	0.629755	0.40462	0.0346372	0.0920815	FALSE
BPGM	ENSG00000172331.12	265.19	0.807882	0.150947	2.4637e-08	2.96853e-07	TRUE
BPHL	ENSG00000137274.13	208.919	-1.22607	0.197336	7.25702e-11	1.24775e-09	TRUE
BPI	ENSG00000101425.13	206.355	-0.114041	0.188767	0.512749	0.671068	FALSE
BPNT1	ENSG00000162813.18	329.699	-0.718203	0.183982	2.99998e-05	0.00020166	TRUE
BPTF	ENSG00000171634.18	1055.28	0.0926111	0.165612	0.55412	0.70462	FALSE
BPTFP1	ENSG00000263647.1	19.1762	0.308039	0.372606	0.244797	0.404763	FALSE
BRAF	ENSG00000157764.13	287.665	1.0094	0.278545	4.97859e-05	0.000319462	TRUE
BRAP	ENSG00000089234.16	468.028	0.346801	0.125968	0.00433183	0.0162293	FALSE
BRAT1	ENSG00000106009.16	984.575	-0.300349	0.147209	0.0304137	0.0826288	FALSE
BRCA1	ENSG00000012048.22	209.379	-0.724681	0.271083	0.0019062	0.00795366	TRUE
BRCA2	ENSG00000139618.14	182.527	1.67696	0.524782	9.86966e-05	0.000588949	TRUE
BRCC3	ENSG00000185515.14	638.477	-0.261786	0.109936	0.0143575	0.0446201	FALSE
BRD1	ENSG00000100425.18	578.714	0.176991	0.102041	0.0752433	0.169357	FALSE
BRD2	ENSG00000204256.13	2636.15	0.956577	0.10876	3.19942e-19	1.36281e-17	TRUE
BRD3	ENSG00000169925.16	322.294	0.461004	0.287322	0.0542423	0.131347	FALSE
BRD3OS	ENSG00000235106.10	146.643	-0.300783	0.250571	0.164575	0.303714	FALSE
BRD4	ENSG00000141867.17	1151.02	0.783906	0.282653	0.00141281	0.0061778	TRUE
BRD7	ENSG00000166164.15	1142.77	0.460044	0.136568	0.000414657	0.00211801	FALSE
BRD8	ENSG00000112983.17	371.836	0.31366	0.187138	0.0697138	0.159409	FALSE
BRD9	ENSG00000028310.18	469.185	-0.446547	0.118056	9.60351e-05	0.000574888	FALSE
BRF1	ENSG00000185024.17	506.906	-0.0186883	0.125206	0.913154	0.95178	FALSE
BRF2	ENSG00000104221.12	249.876	0.154511	0.15602	0.299388	0.466973	FALSE
BRI3	ENSG00000164713.9	7202.14	0.591229	0.111234	3.75009e-08	4.37545e-07	TRUE
BRI3BP	ENSG00000184992.11	659.888	-1.4484	0.118334	2.18367e-35	4.0681e-33	TRUE
BRICD5	ENSG00000182685.7	61.7657	-0.815147	0.516023	0.0172428	0.0520878	FALSE
BRIP1	ENSG00000136492.8	88.4536	2.98758	0.338299	6.42075e-20	2.89497e-18	TRUE
BRIX1	ENSG00000113460.12	179.652	-0.309936	0.211012	0.103043	0.215029	FALSE
BRK1	ENSG00000254999.4	2123.55	-0.447947	0.214674	0.0170223	0.0515137	FALSE
BRMS1	ENSG00000174744.14	812.485	0.328195	0.105565	0.00157913	0.00679811	FALSE
BRMS1L	ENSG00000100916.14	112.535	-1.07428	0.237296	8.40448e-07	7.72675e-06	TRUE
BROX	ENSG00000162819.12	1002.72	0.170342	0.113193	0.130766	0.256821	FALSE
BRPF1	ENSG00000156983.15	899.849	0.0892112	0.184347	0.598725	0.740511	FALSE
BRPF3	ENSG00000096070.19	659.711	0.349323	0.177324	0.035231	0.0932506	FALSE
BRSK1	ENSG00000160469.16	35.7272	1.1616	0.479593	0.00172697	0.00732484	TRUE
BRSK2	ENSG00000174672.16	10.0193	0.532639	0.597792	0.074285	0.167623	FALSE
BRWD1	ENSG00000185658.13	451.657	-0.358013	0.163683	0.0190073	0.0566013	FALSE
BRWD3	ENSG00000165288.10	269.813	0.473044	0.307753	0.0577763	0.138091	FALSE
BSCL2	ENSG00000168000.14	1071.34	0.150185	0.229249	0.441883	0.608054	FALSE
BSDC1	ENSG00000160058.18	913.413	0.232169	0.0961718	0.0137603	0.0430642	FALSE
BSG	ENSG00000172270.19	10339.4	-0.104351	0.135349	0.421642	0.589436	FALSE
BSN	ENSG00000164061.5	8.05326	0.301085	0.541058	0.184811	0.330823	FALSE
BSND	ENSG00000162399.8	3.32922	0.0646175	0.443612	0.753594	0.855419	FALSE
BSPRY	ENSG00000119411.11	3.7555	-0.00915761	0.438384	0.959138	0.978708	FALSE
BST1	ENSG00000109743.11	1089.75	-0.102709	0.118896	0.369723	0.539268	FALSE
BST2	ENSG00000130303.13	12888	1.23279	0.193143	2.44604e-11	4.47815e-10	TRUE
BTAF1	ENSG00000095564.14	643.149	0.00557648	0.179787	0.962675	0.980429	FALSE
BTBD1	ENSG00000064726.9	1716.33	-0.125921	0.116784	0.26901	0.433304	FALSE
BTBD10	ENSG00000148925.10	498.44	-0.24879	0.118405	0.0276402	0.076466	FALSE
BTBD11	ENSG00000151136.15	10.0974	0.0539078	0.428597	0.804113	0.887353	FALSE
BTBD18	ENSG00000233436.7	3.29894	-0.272961	0.567146	0.116814	0.236684	FALSE
BTBD19	ENSG00000222009.8	182.597	-0.160789	0.234405	0.437517	0.604501	FALSE
BTBD2	ENSG00000133243.8	1192.17	0.450323	0.181948	0.00858885	0.0289477	FALSE
BTBD3	ENSG00000132640.15	245.56	-0.772466	0.226264	0.00017483	0.000982536	TRUE
BTBD6	ENSG00000184887.13	658.672	-0.173219	0.101122	0.0791244	0.176078	FALSE
BTBD7	ENSG00000011114.15	138.704	-0.412816	0.316792	0.0996692	0.209743	FALSE
BTBD7P1	ENSG00000203414.2	6.34627	0.442214	0.535525	0.130676	0.256703	FALSE
BTBD8	ENSG00000189195.13	76.5619	-0.0581615	0.284715	0.791783	0.879626	FALSE
BTBD9	ENSG00000183826.18	327.947	-0.204283	0.199717	0.260391	0.423202	FALSE
BTD	ENSG00000169814.13	353.683	-0.04771	0.112002	0.647158	0.779542	FALSE
BTF3	ENSG00000145741.15	2576.64	-0.416104	0.159412	0.00572939	0.0205409	FALSE
BTF3L4	ENSG00000134717.18	727.707	-0.224153	0.157588	0.132179	0.258996	FALSE
BTF3L4P2	ENSG00000213189.5	55.939	0.082909	0.273594	0.716494	0.830594	FALSE
BTF3P7	ENSG00000219986.2	20.4744	0.185936	0.321232	0.449715	0.616045	FALSE
BTG1	ENSG00000133639.5	5681.54	0.718387	0.180724	2.12305e-05	0.000148177	TRUE
BTG2	ENSG00000159388.6	2087.34	-0.166139	0.0532624	0.00166792	0.00710816	FALSE
BTG3	ENSG00000154640.14	351.32	0.227829	0.22986	0.263909	0.427525	FALSE
BTK	ENSG00000010671.15	1771.98	0.598757	0.0852839	6.37928e-13	1.41555e-11	TRUE
BTN2A1	ENSG00000112763.17	640.769	1.01026	0.0930825	4.51395e-28	4.2279e-26	TRUE
BTN2A2	ENSG00000124508.16	499.022	1.7874	0.170281	8.94254e-27	7.46812e-25	TRUE
BTN2A3P	ENSG00000124549.14	65.4596	1.07307	0.240842	1.26446e-06	1.12468e-05	TRUE
BTN3A1	ENSG00000026950.17	1043.02	1.31512	0.193177	1.29557e-12	2.76971e-11	TRUE
BTN3A2	ENSG00000186470.14	2053.13	0.481142	0.0960881	3.20611e-07	3.19725e-06	FALSE
BTN3A3	ENSG00000111801.16	1005	1.48961	0.155128	9.03805e-23	5.22942e-21	TRUE
BTRC	ENSG00000166167.18	418.96	-0.687783	0.20028	0.000204382	0.00112973	TRUE
[truncated: 13,430 more rows]
