# Supplementary material for: Systematic identification and characterization of high efficiency Cas9 guide RNAs for therapeutic targeting of ADAR
Source: PLoS One. 2025 Feb 24;20(2):e0317745. doi: 10.1371/journal.pone.0317745 (PMC11849909; doi:10.1371/journal.pone.0317745)
Supplement: S11 Table — (XLSX) [file pone.0317745.s014.xlsx]

## Sheet: Table 11.
category	term	cg096	cg223
GO:0006955	immune response	2.15e-60	1.82e-57
GO:0051707	response to other organism	3.24e-55	1.52e-53
GO:0043207	response to external biotic stimulus	3.24e-55	1.52e-53
GO:0002376	immune system process	3.24e-55	2.02e-52
GO:0009607	response to biotic stimulus	3.24e-55	1.52e-53
GO:0006952	defense response	1.02e-54	6.39e-45
GO:0044419	biological process involved in interspecies interaction between organisms	1.09e-51	6.25e-51
GO:0098542	defense response to other organism	2.19e-45	1.55e-45
GO:0045087	innate immune response	1.8e-39	3.86e-44
GO:0009615	response to virus	2.91e-37	2.95e-39
GO:0034097	response to cytokine	5.53e-36	4.83e-34
GO:0050776	regulation of immune response	7.88e-35	1.32e-35
GO:0002682	regulation of immune system process	1.49e-34	8.2e-35
GO:0009605	response to external stimulus	1.93e-34	1.35e-30
GO:0019221	cytokine-mediated signaling pathway	4.47e-34	4.4e-25
GO:0051607	defense response to virus	7.33e-34	9.99e-40
GO:0140546	defense response to symbiont	1.06e-33	1.31e-39
GO:0071345	cellular response to cytokine stimulus	4.47e-32	1.41e-28
GO:0002684	positive regulation of immune system process	2.84e-28	2.06e-28
GO:0006950	response to stress	2.4e-27	1.15e-25
GO:0031347	regulation of defense response	2.21e-24	2.6e-26
GO:0001817	regulation of cytokine production	7.69e-24	4.1e-20
GO:0001816	cytokine production	2.12e-23	1.7e-19
GO:0006954	inflammatory response	6.79e-23	2.66e-14
GO:0032101	regulation of response to external stimulus	7.7e-22	1.08e-21
GO:0048525	negative regulation of viral process	1.64e-21	4.16e-28
GO:0002250	adaptive immune response	4.52e-21	3.58e-16
GO:0045321	leukocyte activation	6.68e-20	4.27e-16
GO:0048518	positive regulation of biological process	8.5e-20	8.2e-15
GO:0050792	regulation of viral process	9.17e-20	7.18e-26
GO:0009617	response to bacterium	1.33e-19	1.27e-16
GO:1903900	regulation of viral life cycle	1.9e-19	2.45e-24
GO:0002831	regulation of response to biotic stimulus	4.73e-19	1.24e-26
GO:0045071	negative regulation of viral genome replication	4.83e-19	6.67e-24
GO:0048583	regulation of response to stimulus	1.56e-18	2.85e-14
GO:0050778	positive regulation of immune response	1.8e-18	1.84e-20
GO:0034341	response to interferon-gamma	5.81e-18	5.28e-17
GO:0002237	response to molecule of bacterial origin	6.68e-18	4.07e-11
GO:0048584	positive regulation of response to stimulus	8.32e-18	8.78e-16
GO:0080134	regulation of response to stress	1.08e-17	1.29e-17
GO:0046649	lymphocyte activation	1.41e-17	9.9e-14
GO:0010033	response to organic substance	1.52e-17	8.27e-18
GO:0032496	response to lipopolysaccharide	2.9e-17	6.49e-11
GO:0002252	immune effector process	4.27e-17	1.02e-12
GO:0002460	adaptive immune response based on somatic recombination of immune receptors built from immunoglobulin superfamily domains	5.06e-17	2.12e-11
GO:0001819	positive regulation of cytokine production	9.02e-17	1.1e-13
GO:0010468	regulation of gene expression	1.15e-16	1.27e-10
GO:0071310	cellular response to organic substance	1.46e-16	2.85e-14
GO:0001775	cell activation	1.53e-16	3.35e-13
GO:0002683	negative regulation of immune system process	1.54e-16	4.27e-16
GO:0042110	T cell activation	6.27e-16	1.3e-11
GO:0002764	immune response-regulating signaling pathway	1.51e-15	5.14e-18
GO:0016032	viral process	2.82e-15	8.29e-19
GO:0009893	positive regulation of metabolic process	3.2e-15	4.42e-12
GO:0019058	viral life cycle	5.54e-15	1.44e-19
GO:0002694	regulation of leukocyte activation	5.54e-15	1.52e-12
GO:0045069	regulation of viral genome replication	1.43e-14	2.89e-18
GO:0019079	viral genome replication	1.58e-14	2.1e-19
GO:0032103	positive regulation of response to external stimulus	2.11e-14	5.69e-17
GO:0007249	I-kappaB kinase/NF-kappaB signaling	2.29e-14	3.7e-09
GO:0048522	positive regulation of cellular process	2.83e-14	9.95e-10
GO:0051249	regulation of lymphocyte activation	4.25e-14	1.71e-12
GO:0010604	positive regulation of macromolecule metabolic process	6.29e-14	1.99e-10
GO:0060255	regulation of macromolecule metabolic process	6.37e-14	6.2e-10
GO:0070887	cellular response to chemical stimulus	8.73e-14	1.12e-10
GO:0070661	leukocyte proliferation	1.23e-13	3.01e-10
GO:0032943	mononuclear cell proliferation	1.4e-13	3.09e-10
GO:0050865	regulation of cell activation	1.4e-13	2.33e-11
GO:0019222	regulation of metabolic process	1.72e-13	3.68e-10
GO:0071222	cellular response to lipopolysaccharide	3.17e-13	1.05e-09
GO:0046651	lymphocyte proliferation	3.72e-13	1.34e-10
GO:0071219	cellular response to molecule of bacterial origin	4.47e-13	7.94e-10
GO:0071216	cellular response to biotic stimulus	4.47e-13	2.59e-10
GO:0045088	regulation of innate immune response	5.38e-13	5.76e-19
GO:0043122	regulation of I-kappaB kinase/NF-kappaB signaling	5.58e-13	3.01e-10
GO:0007159	leukocyte cell-cell adhesion	6.45e-13	6.04e-09
GO:0050863	regulation of T cell activation	7.02e-13	3.01e-10
GO:0010467	gene expression	7.31e-13	1.28e-08
GO:0051239	regulation of multicellular organismal process	1.67e-12	1.1e-07
GO:0035456	response to interferon-beta	1.78e-12	9.97e-17
GO:0048519	negative regulation of biological process	1.8e-12	4.64e-11
GO:1903037	regulation of leukocyte cell-cell adhesion	2.65e-12	1.23e-08
GO:0012501	programmed cell death	2.79e-12	2.74e-08
GO:0050727	regulation of inflammatory response	2.95e-12	3.93e-09
GO:1903131	mononuclear cell differentiation	3.31e-12	5.46e-08
GO:0007166	cell surface receptor signaling pathway	3.54e-12	3.4e-10
GO:0030097	hemopoiesis	5.59e-12	3.68e-07
GO:0002520	immune system development	7.12e-12	4.21e-08
GO:0006915	apoptotic process	7.35e-12	1.01e-07
GO:0031349	positive regulation of defense response	7.41e-12	2.44e-15
GO:0051252	regulation of RNA metabolic process	8.19e-12	1.57e-06
GO:0002521	leukocyte differentiation	1.03e-11	1.25e-07
GO:0002697	regulation of immune effector process	1.12e-11	3.76e-10
GO:0034340	response to type I interferon	1.14e-11	3.88e-11
GO:0002221	pattern recognition receptor signaling pathway	1.3e-11	3.72e-14
GO:0035556	intracellular signal transduction	1.44e-11	5.85e-06
GO:0002696	positive regulation of leukocyte activation	2.35e-11	3.18e-08
GO:0050867	positive regulation of cell activation	3.15e-11	1.66e-08
GO:0071346	cellular response to interferon-gamma	3.33e-11	5.21e-10
GO:0008219	cell death	3.44e-11	9.23e-08
GO:0070663	regulation of leukocyte proliferation	3.69e-11	3.9e-10
GO:0071357	cellular response to type I interferon	4.55e-11	3.76e-10
GO:0048534	hematopoietic or lymphoid organ development	5.63e-11	7.56e-07
GO:0002819	regulation of adaptive immune response	5.91e-11	7.58e-09
GO:0022407	regulation of cell-cell adhesion	5.99e-11	2.43e-07
GO:0032944	regulation of mononuclear cell proliferation	6.56e-11	1e-09
GO:0050896	response to stimulus	9.37e-11	2.85e-14
GO:0002449	lymphocyte mediated immunity	9.67e-11	3.52e-07
GO:0050670	regulation of lymphocyte proliferation	9.67e-11	6.16e-10
GO:0030098	lymphocyte differentiation	1.38e-10	1.79e-06
GO:0006351	DNA-templated transcription	1.46e-10	5.44e-05
GO:0097659	nucleic acid-templated transcription	1.51e-10	5.54e-05
GO:0016070	RNA metabolic process	1.74e-10	1.7e-06
GO:0043067	regulation of programmed cell death	1.93e-10	1.26e-06
GO:0032774	RNA biosynthetic process	2.1e-10	5.58e-05
GO:0006355	regulation of DNA-templated transcription	2.13e-10	0.000315
GO:0051171	regulation of nitrogen compound metabolic process	2.13e-10	2.92e-07
GO:0051240	positive regulation of multicellular organismal process	2.21e-10	4.66e-05
GO:1903506	regulation of nucleic acid-templated transcription	2.26e-10	0.000327
GO:1903039	positive regulation of leukocyte cell-cell adhesion	2.64e-10	2.86e-06
GO:0051251	positive regulation of lymphocyte activation	2.64e-10	3.68e-08
GO:0019219	regulation of nucleobase-containing compound metabolic process	2.68e-10	4.87e-06
GO:2001141	regulation of RNA biosynthetic process	3.31e-10	0.000387
GO:0022409	positive regulation of cell-cell adhesion	3.31e-10	3.43e-06
GO:0010556	regulation of macromolecule biosynthetic process	3.82e-10	4.89e-05
GO:0050777	negative regulation of immune response	3.84e-10	8.46e-09
GO:0002253	activation of immune response	4.38e-10	3.53e-13
GO:0080090	regulation of primary metabolic process	4.38e-10	4.34e-07
GO:0043123	positive regulation of I-kappaB kinase/NF-kappaB signaling	5.97e-10	6.46e-10
GO:0043068	positive regulation of programmed cell death	6.01e-10	1.5e-05
GO:0060337	type I interferon signaling pathway	6.27e-10	1.29e-09
GO:0050789	regulation of biological process	7.81e-10	4.33e-09
GO:0002443	leukocyte mediated immunity	9.76e-10	3.45e-07
GO:0031323	regulation of cellular metabolic process	1.01e-09	2.06e-06
GO:0009889	regulation of biosynthetic process	1.02e-09	0.000299
GO:0034612	response to tumor necrosis factor	1.07e-09	1.41e-07
GO:0042981	regulation of apoptotic process	1.16e-09	2.11e-06
GO:0051250	negative regulation of lymphocyte activation	1.2e-09	7.36e-08
GO:0065007	biological regulation	1.21e-09	1.23e-08
GO:0031326	regulation of cellular biosynthetic process	1.25e-09	0.000339
GO:0060759	regulation of response to cytokine stimulus	1.25e-09	8.56e-10
GO:0043065	positive regulation of apoptotic process	1.37e-09	4.01e-05
GO:0031348	negative regulation of defense response	1.4e-09	4.84e-09
GO:0001959	regulation of cytokine-mediated signaling pathway	1.88e-09	7.15e-10
GO:0071356	cellular response to tumor necrosis factor	2.35e-09	1.41e-07
GO:0009967	positive regulation of signal transduction	2.36e-09	8.74e-08
GO:0070665	positive regulation of leukocyte proliferation	2.42e-09	6.16e-09
GO:0043170	macromolecule metabolic process	2.54e-09	3.38e-07
GO:0051254	positive regulation of RNA metabolic process	2.8e-09	0.000194
GO:0010942	positive regulation of cell death	3.29e-09	2.34e-05
GO:0048523	negative regulation of cellular process	4.08e-09	1.24e-07
GO:0045785	positive regulation of cell adhesion	4.08e-09	1.07e-05
GO:0010605	negative regulation of macromolecule metabolic process	4.19e-09	3.46e-08
GO:0032946	positive regulation of mononuclear cell proliferation	4.27e-09	9.88e-09
GO:0030155	regulation of cell adhesion	4.45e-09	7.82e-05
GO:0010628	positive regulation of gene expression	4.77e-09	3.98e-09
GO:0071887	leukocyte apoptotic process	5.47e-09	3.21e-07
GO:0050870	positive regulation of T cell activation	6.76e-09	2.18e-06
GO:0050671	positive regulation of lymphocyte proliferation	6.92e-09	5.42e-09
GO:0051092	positive regulation of NF-kappaB transcription factor activity	8.47e-09	1.12e-07
GO:0032612	interleukin-1 production	9.12e-09	1.11e-08
GO:0032652	regulation of interleukin-1 production	9.12e-09	1.11e-08
GO:0042098	T cell proliferation	9.27e-09	6.81e-07
GO:0010941	regulation of cell death	9.62e-09	8.1e-06
GO:0045619	regulation of lymphocyte differentiation	1.1e-08	1.51e-05
GO:0044271	cellular nitrogen compound biosynthetic process	1.18e-08	5.01e-05
GO:0009966	regulation of signal transduction	1.22e-08	3.52e-06
GO:0019438	aromatic compound biosynthetic process	1.33e-08	5.33e-05
GO:0034654	nucleobase-containing compound biosynthetic process	1.41e-08	0.000193
GO:0009892	negative regulation of metabolic process	1.41e-08	6.87e-08
GO:0051090	regulation of DNA-binding transcription factor activity	1.41e-08	3.5e-08
GO:0045893	positive regulation of DNA-templated transcription	1.41e-08	0.00311
GO:1903508	positive regulation of nucleic acid-templated transcription	1.41e-08	0.00311
GO:0010647	positive regulation of cell communication	1.43e-08	1.23e-07
GO:0030217	T cell differentiation	1.57e-08	0.000133
GO:0002695	negative regulation of leukocyte activation	1.6e-08	9.32e-08
GO:0032611	interleukin-1 beta production	1.68e-08	2.75e-09
GO:0032651	regulation of interleukin-1 beta production	1.68e-08	2.75e-09
GO:0023056	positive regulation of signaling	1.8e-08	1.43e-07
GO:0042127	regulation of cell population proliferation	1.85e-08	7e-05
GO:0033209	tumor necrosis factor-mediated signaling pathway	1.85e-08	5.33e-05
GO:1902680	positive regulation of RNA biosynthetic process	1.94e-08	0.00358
GO:0050794	regulation of cellular process	2.03e-08	1.47e-08
GO:1901362	organic cyclic compound biosynthetic process	2.06e-08	0.000158
GO:0018130	heterocycle biosynthetic process	2.37e-08	0.000181
GO:1902105	regulation of leukocyte differentiation	2.71e-08	1.8e-07
GO:0046596	regulation of viral entry into host cell	2.75e-08	3.25e-09
GO:0034142	toll-like receptor 4 signaling pathway	3.18e-08	6.2e-10
GO:0097300	programmed necrotic cell death	3.34e-08	0.000254
GO:0070227	lymphocyte apoptotic process	3.53e-08	2.18e-05
GO:0098586	cellular response to virus	3.9e-08	1.1e-07
GO:0010646	regulation of cell communication	4.12e-08	5.52e-06
GO:1903706	regulation of hemopoiesis	4.14e-08	2.04e-07
GO:0001818	negative regulation of cytokine production	4.31e-08	8.17e-06
GO:0031325	positive regulation of cellular metabolic process	4.32e-08	9.97e-05
GO:0010629	negative regulation of gene expression	4.32e-08	5.56e-08
GO:0033993	response to lipid	4.53e-08	7.56e-07
GO:0002822	regulation of adaptive immune response based on somatic recombination of immune receptors built from immunoglobulin superfamily domains	4.66e-08	7.56e-07
GO:0051173	positive regulation of nitrogen compound metabolic process	4.94e-08	0.000158
GO:0007165	signal transduction	5.4e-08	1.75e-06
GO:0045580	regulation of T cell differentiation	5.75e-08	5.54e-05
GO:0023051	regulation of signaling	6.54e-08	7.34e-06
GO:0071704	organic substance metabolic process	6.98e-08	3.92e-07
GO:1902533	positive regulation of intracellular signal transduction	7.02e-08	2.49e-06
GO:0070231	T cell apoptotic process	7.28e-08	3.36e-05
GO:0050900	leukocyte migration	7.36e-08	1.65e-05
GO:0032102	negative regulation of response to external stimulus	8e-08	6.75e-07
GO:1902531	regulation of intracellular signal transduction	9.25e-08	0.000292
GO:0051241	negative regulation of multicellular organismal process	9.46e-08	2.55e-05
GO:0045935	positive regulation of nucleobase-containing compound metabolic process	1e-07	0.00126
GO:0002224	toll-like receptor signaling pathway	1.03e-07	9.51e-10
GO:0065009	regulation of molecular function	1.08e-07	1.74e-06
GO:0070265	necrotic cell death	1.1e-07	0.000112
GO:0051091	positive regulation of DNA-binding transcription factor activity	1.18e-07	1.19e-07
GO:0090304	nucleic acid metabolic process	1.2e-07	1.01e-05
GO:0035458	cellular response to interferon-beta	1.37e-07	3.01e-10
GO:0042221	response to chemical	1.57e-07	7.79e-08
GO:0008283	cell population proliferation	1.57e-07	0.00012
GO:0048585	negative regulation of response to stimulus	1.59e-07	0.000806
GO:1903038	negative regulation of leukocyte cell-cell adhesion	1.7e-07	6.66e-06
GO:0045944	positive regulation of transcription by RNA polymerase II	1.78e-07	0.015
GO:0050866	negative regulation of cell activation	1.84e-07	1.32e-06
GO:0002832	negative regulation of response to biotic stimulus	1.88e-07	1.35e-09
GO:0006139	nucleobase-containing compound metabolic process	2.08e-07	6.09e-06
GO:0006725	cellular aromatic compound metabolic process	2.22e-07	5.35e-06
GO:0050868	negative regulation of T cell activation	2.46e-07	6.09e-06
GO:2000106	regulation of leukocyte apoptotic process	2.62e-07	3.94e-05
GO:0022408	negative regulation of cell-cell adhesion	2.71e-07	4.72e-05
GO:0002833	positive regulation of response to biotic stimulus	2.79e-07	9.11e-11
GO:0032731	positive regulation of interleukin-1 beta production	2.89e-07	8.01e-09
GO:0008152	metabolic process	3.09e-07	3.21e-07
GO:0002274	myeloid leukocyte activation	3.25e-07	0.000261
GO:0010557	positive regulation of macromolecule biosynthetic process	3.8e-07	0.00293
GO:0045824	negative regulation of innate immune response	4.07e-07	1.6e-08
GO:1901360	organic cyclic compound metabolic process	4.3e-07	4.87e-06
GO:0046483	heterocycle metabolic process	4.62e-07	1.12e-05
GO:0051716	cellular response to stimulus	4.85e-07	3.21e-07
GO:0052372	modulation by symbiont of entry into host	5.57e-07	4.5e-08
GO:0044093	positive regulation of molecular function	6.17e-07	2.78e-07
GO:0009059	macromolecule biosynthetic process	6.51e-07	0.00177
GO:0009891	positive regulation of biosynthetic process	6.7e-07	0.00823
GO:0002768	immune response-regulating cell surface receptor signaling pathway	6.82e-07	2.43e-07
GO:0070266	necroptotic process	7.02e-07	0.000366
GO:0019724	B cell mediated immunity	7.13e-07	0.000126
GO:0097190	apoptotic signaling pathway	7.32e-07	0.00337
GO:0140289	protein mono-ADP-ribosylation	8.19e-07	5.65e-06
GO:0002440	production of molecular mediator of immune response	9.17e-07	6.79e-06
GO:0071396	cellular response to lipid	1.02e-06	2.34e-05
GO:0032732	positive regulation of interleukin-1 production	1.2e-06	1.19e-07
GO:0051172	negative regulation of nitrogen compound metabolic process	1.25e-06	1.73e-05
GO:0010558	negative regulation of macromolecule biosynthetic process	1.25e-06	0.00208
GO:0046718	viral entry into host cell	1.27e-06	7.56e-07
GO:0031328	positive regulation of cellular biosynthetic process	1.27e-06	0.0135
GO:0070228	regulation of lymphocyte apoptotic process	1.38e-06	0.00148
GO:0016064	immunoglobulin mediated immune response	1.42e-06	0.000291
GO:0044409	entry into host	1.52e-06	2.03e-06
GO:0019882	antigen processing and presentation	1.67e-06	3.14e-05
GO:0002429	immune response-activating cell surface receptor signaling pathway	1.7e-06	4.5e-08
GO:0002757	immune response-activating signal transduction	1.7e-06	4.5e-08
GO:0002685	regulation of leukocyte migration	1.77e-06	1.69e-05
GO:0007259	receptor signaling pathway via JAK-STAT	1.91e-06	4.98e-07
GO:1901701	cellular response to oxygen-containing compound	2.16e-06	0.000857
GO:0002286	T cell activation involved in immune response	2.16e-06	0.000613
GO:0043903	regulation of biological process involved in symbiotic interaction	2.35e-06	1.55e-07
GO:0031327	negative regulation of cellular biosynthetic process	2.37e-06	0.00583
GO:1990868	response to chemokine	2.54e-06	1.15e-05
GO:1990869	cellular response to chemokine	2.54e-06	1.15e-05
GO:0032609	interferon-gamma production	2.56e-06	0.000197
GO:0032649	regulation of interferon-gamma production	2.56e-06	0.000197
GO:0045621	positive regulation of lymphocyte differentiation	2.65e-06	0.00707
GO:0034641	cellular nitrogen compound metabolic process	2.71e-06	0.000108
GO:0050729	positive regulation of inflammatory response	3e-06	2.53e-06
GO:0009890	negative regulation of biosynthetic process	3.1e-06	0.00691
GO:0002718	regulation of cytokine production involved in immune response	3.13e-06	0.00045
GO:0042129	regulation of T cell proliferation	3.43e-06	8.31e-06
GO:0002367	cytokine production involved in immune response	3.77e-06	0.000501
GO:0002700	regulation of production of molecular mediator of immune response	3.77e-06	0.000162
GO:0008285	negative regulation of cell population proliferation	3.9e-06	0.00183
GO:0007154	cell communication	4.31e-06	5.24e-05
GO:0001961	positive regulation of cytokine-mediated signaling pathway	4.34e-06	1.68e-06
GO:0006807	nitrogen compound metabolic process	4.73e-06	6.09e-06
GO:0030595	leukocyte chemotaxis	4.79e-06	6.24e-05
GO:0031324	negative regulation of cellular metabolic process	4.79e-06	0.000621
GO:0097696	receptor signaling pathway via STAT	5.08e-06	1.13e-06
GO:0032615	interleukin-12 production	5.2e-06	3.34e-05
GO:0032655	regulation of interleukin-12 production	5.2e-06	3.34e-05
GO:0032642	regulation of chemokine production	5.37e-06	4.67e-05
GO:0062098	regulation of programmed necrotic cell death	5.52e-06	0.000613
GO:0043367	CD4-positive, alpha-beta T cell differentiation	5.83e-06	0.000698
GO:0032602	chemokine production	5.97e-06	5.01e-05
GO:0060760	positive regulation of response to cytokine stimulus	5.99e-06	1.29e-06
GO:0045089	positive regulation of innate immune response	6.18e-06	3.46e-09
GO:0046631	alpha-beta T cell activation	6.37e-06	0.000181
GO:0050688	regulation of defense response to virus	6.47e-06	8.57e-08
GO:0070232	regulation of T cell apoptotic process	7.5e-06	0.000954
GO:1901700	response to oxygen-containing compound	7.6e-06	0.000331
GO:0002577	regulation of antigen processing and presentation	8.44e-06	0.00871
GO:0002456	T cell mediated immunity	8.87e-06	0.00108
GO:0032722	positive regulation of chemokine production	8.95e-06	2.81e-05
GO:0044249	cellular biosynthetic process	9.42e-06	0.0139
GO:0097530	granulocyte migration	9.71e-06	0.000195
GO:0007162	negative regulation of cell adhesion	9.85e-06	0.0037
GO:0042100	B cell proliferation	1.04e-05	0.00101
GO:1901576	organic substance biosynthetic process	1.05e-05	0.0117
GO:0002687	positive regulation of leukocyte migration	1.07e-05	3.79e-05
GO:0042832	defense response to protozoan	1.29e-05	0.000613
GO:0032479	regulation of type I interferon production	1.35e-05	8.3e-06
GO:0032606	type I interferon production	1.35e-05	8.3e-06
GO:0002366	leukocyte activation involved in immune response	1.45e-05	0.000597
GO:0050691	regulation of defense response to virus by host	1.47e-05	1.01e-07
GO:0097529	myeloid leukocyte migration	1.62e-05	2.66e-05
GO:0071621	granulocyte chemotaxis	1.64e-05	0.000253
GO:0050793	regulation of developmental process	1.85e-05	0.00648
GO:0071706	tumor necrosis factor superfamily cytokine production	1.94e-05	0.000158
GO:1903555	regulation of tumor necrosis factor superfamily cytokine production	1.94e-05	0.000158
GO:0035455	response to interferon-alpha	2.09e-05	1.74e-06
GO:0008284	positive regulation of cell population proliferation	2.12e-05	0.00987
GO:0046632	alpha-beta T cell differentiation	2.13e-05	0.0007
GO:0001562	response to protozoan	2.32e-05	0.000857
GO:0044403	biological process involved in symbiotic interaction	2.36e-05	3.33e-07
GO:2000026	regulation of multicellular organismal development	2.58e-05	0.00413
GO:0009896	positive regulation of catabolic process	2.92e-05	1.71e-05
GO:0071347	cellular response to interleukin-1	2.93e-05	9.85e-06
GO:0045934	negative regulation of nucleobase-containing compound metabolic process	3.16e-05	0.00159
GO:0002263	cell activation involved in immune response	3.37e-05	0.000808
GO:0032755	positive regulation of interleukin-6 production	3.47e-05	0.00584
GO:0070555	response to interleukin-1	3.73e-05	8.09e-06
GO:0009894	regulation of catabolic process	3.95e-05	0.000193
GO:0051246	regulation of protein metabolic process	4.01e-05	0.000754
GO:1903901	negative regulation of viral life cycle	4.27e-05	3.63e-06
GO:0070383	DNA cytosine deamination	4.8e-05	1.65e-06
GO:1902107	positive regulation of leukocyte differentiation	4.8e-05	0.00379
GO:1903708	positive regulation of hemopoiesis	4.8e-05	0.00379
GO:0002698	negative regulation of immune effector process	5.14e-05	0.00286
GO:0050790	regulation of catalytic activity	5.47e-05	0.00175
GO:0010939	regulation of necrotic cell death	5.66e-05	0.00538
GO:0044000	movement in host	5.69e-05	1.04e-05
GO:0070098	chemokine-mediated signaling pathway	5.69e-05	4.46e-05
GO:0071674	mononuclear cell migration	5.72e-05	1.71e-05
GO:1990266	neutrophil migration	5.78e-05	0.000265
GO:0042102	positive regulation of T cell proliferation	6.04e-05	1.69e-05
GO:0023052	signaling	6.04e-05	6.96e-05
GO:0060333	interferon-gamma-mediated signaling pathway	6.1e-05	2.62e-05
GO:0002699	positive regulation of immune effector process	6.31e-05	0.00028
GO:0032640	tumor necrosis factor production	6.47e-05	0.000765
GO:0032680	regulation of tumor necrosis factor production	6.47e-05	0.000765
GO:0009058	biosynthetic process	6.53e-05	0.0234
GO:2000147	positive regulation of cell motility	6.58e-05	0.00167
GO:0030888	regulation of B cell proliferation	6.62e-05	0.00137
GO:0060544	regulation of necroptotic process	6.89e-05	0.00171
GO:0060326	cell chemotaxis	6.95e-05	0.00225
GO:0035710	CD4-positive, alpha-beta T cell activation	7.19e-05	0.00345
GO:0062207	regulation of pattern recognition receptor signaling pathway	7.2e-05	1.47e-07
GO:0046131	pyrimidine ribonucleoside metabolic process	8.48e-05	3.97e-05
GO:0046133	pyrimidine ribonucleoside catabolic process	8.48e-05	3.97e-05
GO:0002688	regulation of leukocyte chemotaxis	8.54e-05	3.68e-05
GO:0051253	negative regulation of RNA metabolic process	8.96e-05	0.00766
GO:0030330	DNA damage response, signal transduction by p53 class mediator	9.21e-05	0.00357
GO:0051345	positive regulation of hydrolase activity	9.82e-05	0.00026
GO:0030335	positive regulation of cell migration	0.000105	0.0023
GO:0044238	primary metabolic process	0.000116	0.000334
GO:0044237	cellular metabolic process	0.000117	0.00138
GO:0042113	B cell activation	0.000117	0.000472
GO:0032613	interleukin-10 production	0.000124	6.79e-05
GO:0032653	regulation of interleukin-10 production	0.000124	6.79e-05
GO:0046597	negative regulation of viral entry into host cell	0.000126	1.67e-05
GO:0046634	regulation of alpha-beta T cell activation	0.000144	0.000899
GO:0042771	intrinsic apoptotic signaling pathway in response to DNA damage by p53 class mediator	0.000147	0.0356
GO:0045066	regulatory T cell differentiation	0.000149	0.017
GO:1902106	negative regulation of leukocyte differentiation	0.00015	0.000731
GO:0030334	regulation of cell migration	0.000153	0.0391
GO:0002230	positive regulation of defense response to virus by host	0.000159	7.05e-06
GO:0046700	heterocycle catabolic process	0.000159	3.41e-07
GO:0002703	regulation of leukocyte mediated immunity	0.000159	0.00142
GO:0032481	positive regulation of type I interferon production	0.000161	5.11e-05
GO:0080135	regulation of cellular response to stress	0.000164	0.0149
GO:0019439	aromatic compound catabolic process	0.000168	2.06e-07
GO:0006959	humoral immune response	0.000176	0.000976
GO:0070304	positive regulation of stress-activated protein kinase signaling cascade	0.00018	0.00458
GO:0071675	regulation of mononuclear cell migration	0.000189	0.000355
GO:0048245	eosinophil chemotaxis	0.00019	0.00249
GO:0051701	biological process involved in interaction with host	0.0002	2.15e-05
GO:0043370	regulation of CD4-positive, alpha-beta T cell differentiation	0.000203	0.000806
GO:0045581	negative regulation of T cell differentiation	0.000206	0.0111
GO:0030593	neutrophil chemotaxis	0.000213	0.000541
GO:0045589	regulation of regulatory T cell differentiation	0.000222	0.00912
GO:0034655	nucleobase-containing compound catabolic process	0.000228	8.1e-07
GO:0002292	T cell differentiation involved in immune response	0.000233	0.00617
GO:0006216	cytidine catabolic process	0.000234	9.62e-06
GO:0009972	cytidine deamination	0.000234	9.62e-06
GO:0046087	cytidine metabolic process	0.000234	9.62e-06
GO:0097193	intrinsic apoptotic signaling pathway	0.000242	0.0334
GO:0040017	positive regulation of locomotion	0.000254	0.00337
GO:0006213	pyrimidine nucleoside metabolic process	0.000256	3.19e-05
GO:0042092	type 2 immune response	0.000256	0.00987
GO:0034143	regulation of toll-like receptor 4 signaling pathway	0.000258	1.65e-06
GO:0044270	cellular nitrogen compound catabolic process	0.000258	5.03e-07
GO:0070664	negative regulation of leukocyte proliferation	0.000261	0.000766
GO:0046637	regulation of alpha-beta T cell differentiation	0.00027	0.000876
GO:0060338	regulation of type I interferon-mediated signaling pathway	0.000296	3.42e-05
GO:0002260	lymphocyte homeostasis	0.000313	0.00587
GO:1903707	negative regulation of hemopoiesis	0.000316	0.00121
GO:0032728	positive regulation of interferon-beta production	0.000316	0.000229
GO:0032874	positive regulation of stress-activated MAPK cascade	0.000333	0.00985
GO:0002604	regulation of dendritic cell antigen processing and presentation	0.000341	0.00346
GO:0009057	macromolecule catabolic process	0.000341	0.000249
GO:0050728	negative regulation of inflammatory response	0.000357	0.0104
GO:0002753	cytoplasmic pattern recognition receptor signaling pathway	0.000369	0.000166
GO:0034121	regulation of toll-like receptor signaling pathway	0.000422	5.88e-07
GO:0046135	pyrimidine nucleoside catabolic process	0.000429	0.000159
GO:2000145	regulation of cell motility	0.000431	0.047
GO:0002285	lymphocyte activation involved in immune response	0.000438	0.00884
GO:0070106	interleukin-27-mediated signaling pathway	0.00044	2.34e-05
GO:0045620	negative regulation of lymphocyte differentiation	0.000449	0.00977
GO:2001235	positive regulation of apoptotic signaling pathway	0.000461	0.0153
GO:0016554	cytidine to uridine editing	0.000464	1.83e-05
GO:0002294	CD4-positive, alpha-beta T cell differentiation involved in immune response	0.000476	0.0075
GO:0051336	regulation of hydrolase activity	0.000498	0.000223
GO:0002709	regulation of T cell mediated immunity	0.000513	0.00987
GO:1903557	positive regulation of tumor necrosis factor superfamily cytokine production	0.000545	6.79e-05
GO:0045006	DNA deamination	0.000547	2.29e-05
GO:0009056	catabolic process	0.000547	1.71e-05
GO:0002702	positive regulation of production of molecular mediator of immune response	0.00057	0.0117
GO:0097396	response to interleukin-17	0.000601	0.00225
GO:0097398	cellular response to interleukin-17	0.000601	0.00225
GO:0002287	alpha-beta T cell activation involved in immune response	0.000608	0.00872
GO:0002293	alpha-beta T cell differentiation involved in immune response	0.000608	0.00872
GO:0097028	dendritic cell differentiation	0.000608	0.0004
GO:0002756	MyD88-independent toll-like receptor signaling pathway	0.000616	0.00229
GO:0001776	leukocyte homeostasis	0.000626	0.000272
GO:0098609	cell-cell adhesion	0.000637	0.0178
GO:0031331	positive regulation of cellular catabolic process	0.000639	0.000204
GO:0050672	negative regulation of lymphocyte proliferation	0.000641	0.00346
GO:0032608	interferon-beta production	0.000641	0.000431
GO:0032648	regulation of interferon-beta production	0.000641	0.000431
GO:0032945	negative regulation of mononuclear cell proliferation	0.000699	0.00363
GO:1901361	organic cyclic compound catabolic process	0.000704	5.88e-07
GO:0043410	positive regulation of MAPK cascade	0.000804	0.0316
GO:0032760	positive regulation of tumor necrosis factor production	0.000804	0.000153
GO:0043412	macromolecule modification	0.000822	0.0023
GO:0042454	ribonucleoside catabolic process	0.000875	0.000165
GO:1901564	organonitrogen compound metabolic process	0.000903	5.36e-05
GO:0097527	necroptotic signaling pathway	0.000903	0.0166
GO:0060761	negative regulation of response to cytokine stimulus	0.000941	0.000906
GO:0050798	activated T cell proliferation	0.000958	0.00266
GO:0050851	antigen receptor-mediated signaling pathway	0.000966	0.000244
GO:0050920	regulation of chemotaxis	0.00107	0.000621
GO:0097191	extrinsic apoptotic signaling pathway	0.00111	0.0167
GO:0042093	T-helper cell differentiation	0.00118	0.0204
GO:0032740	positive regulation of interleukin-17 production	0.00118	0.0332
GO:0002690	positive regulation of leukocyte chemotaxis	0.00118	0.00165
GO:0002720	positive regulation of cytokine production involved in immune response	0.00124	0.025
GO:0019538	protein metabolic process	0.00127	0.00112
GO:0030890	positive regulation of B cell proliferation	0.00128	0.00324
GO:0050731	positive regulation of peptidyl-tyrosine phosphorylation	0.00133	0.000235
GO:0036211	protein modification process	0.00135	0.0234
GO:0002468	dendritic cell antigen processing and presentation	0.00152	0.00871
GO:1901575	organic substance catabolic process	0.00152	0.000178
GO:0001960	negative regulation of cytokine-mediated signaling pathway	0.00153	0.000541
GO:0032693	negative regulation of interleukin-10 production	0.00153	0.00209
GO:2000514	regulation of CD4-positive, alpha-beta T cell activation	0.00157	0.00467
GO:0043085	positive regulation of catalytic activity	0.00163	0.00137
GO:0071677	positive regulation of mononuclear cell migration	0.00163	0.00357
GO:0000209	protein polyubiquitination	0.00163	0.0484
GO:0046006	regulation of activated T cell proliferation	0.00164	0.00664
GO:0002339	B cell selection	0.00168	0.0122
GO:0070647	protein modification by small protein conjugation or removal	0.00173	0.034
GO:0045622	regulation of T-helper cell differentiation	0.00173	0.00678
GO:0006471	protein ADP-ribosylation	0.00173	0.00045
GO:0051247	positive regulation of protein metabolic process	0.00179	0.0197
GO:0051248	negative regulation of protein metabolic process	0.00184	0.00987
GO:0072676	lymphocyte migration	0.00202	0.000344
GO:1901342	regulation of vasculature development	0.00215	0.0366
GO:0002706	regulation of lymphocyte mediated immunity	0.00219	0.00642
GO:0030522	intracellular receptor signaling pathway	0.00225	0.0131
GO:0046330	positive regulation of JNK cascade	0.00229	0.00347
GO:0062208	positive regulation of pattern recognition receptor signaling pathway	0.00232	0.00107
GO:0045625	regulation of T-helper 1 cell differentiation	0.00245	0.0272
GO:0072331	signal transduction by p53 class mediator	0.00246	0.0348
GO:0070213	protein auto-ADP-ribosylation	0.00246	0.0123
GO:1901565	organonitrogen compound catabolic process	0.00251	0.00107
GO:0045595	regulation of cell differentiation	0.00251	0.0193
GO:0098792	xenophagy	0.00264	0.00129
GO:0006468	protein phosphorylation	0.00266	0.0352
GO:0032677	regulation of interleukin-8 production	0.0027	0.00705
GO:0016310	phosphorylation	0.00271	0.0407
GO:0050852	T cell receptor signaling pathway	0.00281	0.00175
GO:0062099	negative regulation of programmed necrotic cell death	0.0029	0.00653
GO:0016553	base conversion or substitution editing	0.00291	0.000834
GO:0050921	positive regulation of chemotaxis	0.00293	0.000994
GO:0031329	regulation of cellular catabolic process	0.00293	0.000572
GO:0043433	negative regulation of DNA-binding transcription factor activity	0.00314	0.0184
GO:0046425	regulation of receptor signaling pathway via JAK-STAT	0.00317	0.0165
GO:0032729	positive regulation of interferon-gamma production	0.0032	0.0123
GO:0050730	regulation of peptidyl-tyrosine phosphorylation	0.0032	0.000603
GO:0032637	interleukin-8 production	0.00327	0.00815
GO:0002820	negative regulation of adaptive immune response	0.00332	0.0309
GO:0032088	negative regulation of NF-kappaB transcription factor activity	0.00332	0.016
GO:0044248	cellular catabolic process	0.00332	4.33e-05
GO:0071639	positive regulation of monocyte chemotactic protein-1 production	0.00348	9.62e-06
GO:0072677	eosinophil migration	0.0035	0.016
GO:0072538	T-helper 17 type immune response	0.00356	0.0114
GO:2000116	regulation of cysteine-type endopeptidase activity	0.00372	0.000226
GO:0010508	positive regulation of autophagy	0.00373	0.00108
GO:0046007	negative regulation of activated T cell proliferation	0.00376	0.0018
GO:0072529	pyrimidine-containing compound catabolic process	0.00391	0.00161
GO:0010332	response to gamma radiation	0.00421	0.00476
GO:0070302	regulation of stress-activated protein kinase signaling cascade	0.00431	0.0293
GO:0032196	transposition	0.00483	0.000297
GO:0009164	nucleoside catabolic process	0.00511	0.000817
GO:0034656	nucleobase-containing small molecule catabolic process	0.00587	0.00346
GO:2000501	regulation of natural killer cell chemotaxis	0.00589	0.024
GO:0032872	regulation of stress-activated MAPK cascade	0.00629	0.0483
GO:2000107	negative regulation of leukocyte apoptotic process	0.00644	0.00262
GO:0023035	CD40 signaling pathway	0.00659	0.00276
GO:0034138	toll-like receptor 3 signaling pathway	0.00671	0.0118
GO:0031663	lipopolysaccharide-mediated signaling pathway	0.00676	0.00175
GO:0014070	response to organic cyclic compound	0.00677	0.00653
GO:0002821	positive regulation of adaptive immune response	0.00689	0.000954
GO:0019884	antigen processing and presentation of exogenous antigen	0.00693	0.00744
GO:0060547	negative regulation of necrotic cell death	0.00704	0.0123
GO:0060339	negative regulation of type I interferon-mediated signaling pathway	0.00717	0.00175
GO:0032623	interleukin-2 production	0.00718	0.0155
GO:0032663	regulation of interleukin-2 production	0.00718	0.0155
GO:1901652	response to peptide	0.00723	0.0321
GO:1904892	regulation of receptor signaling pathway via STAT	0.00778	0.0293
GO:0045596	negative regulation of cell differentiation	0.00796	0.0344
GO:0032735	positive regulation of interleukin-12 production	0.00818	0.000334
GO:0002710	negative regulation of T cell mediated immunity	0.00854	0.0409
GO:0034145	positive regulation of toll-like receptor 4 signaling pathway	0.00867	0.00653
GO:0002360	T cell lineage commitment	0.00883	0.024
GO:0002830	positive regulation of type 2 immune response	0.00891	0.0279
GO:0006909	phagocytosis	0.0093	0.00276
GO:0009119	ribonucleoside metabolic process	0.00956	0.000959
GO:0032020	ISG15-protein conjugation	0.00973	0.00161
GO:0001568	blood vessel development	0.00979	0.0123
GO:0050864	regulation of B cell activation	0.00979	0.0178
GO:0052548	regulation of endopeptidase activity	0.00979	0.00042
GO:0006977	DNA damage response, signal transduction by p53 class mediator resulting in cell cycle arrest	0.00989	0.0295
GO:0006401	RNA catabolic process	0.0104	0.00068
GO:0045869	negative regulation of single stranded viral RNA replication via double stranded DNA intermediate	0.0104	0.000455
GO:0030162	regulation of proteolysis	0.0104	0.0109
GO:0030163	protein catabolic process	0.0105	0.0276
GO:0039528	cytoplasmic pattern recognition receptor signaling pathway in response to virus	0.0113	0.00607
GO:0044265	cellular macromolecule catabolic process	0.0117	0.000472
GO:0046427	positive regulation of receptor signaling pathway via JAK-STAT	0.012	0.0185
GO:0060546	negative regulation of necroptotic process	0.012	0.0337
GO:0002478	antigen processing and presentation of exogenous peptide antigen	0.012	0.0309
GO:0010758	regulation of macrophage chemotaxis	0.0136	0.00204
GO:1901623	regulation of lymphocyte chemotaxis	0.0137	0.0209
GO:0010950	positive regulation of endopeptidase activity	0.0138	2.81e-05
GO:0001782	B cell homeostasis	0.0141	0.0332
GO:0002548	monocyte chemotaxis	0.0141	0.0146
GO:0060340	positive regulation of type I interferon-mediated signaling pathway	0.0149	0.00609
GO:0018003	peptidyl-lysine N6-acetylation	0.0151	0.00912
GO:1904415	regulation of xenophagy	0.0153	0.0015
GO:1904417	positive regulation of xenophagy	0.0153	0.0015
GO:0051093	negative regulation of developmental process	0.0154	0.0436
GO:0002704	negative regulation of leukocyte mediated immunity	0.0157	0.0136
GO:0031341	regulation of cell killing	0.0158	0.000888
GO:0046328	regulation of JNK cascade	0.0164	0.024
GO:0001944	vasculature development	0.0171	0.02
GO:0032495	response to muramyl dipeptide	0.0173	0.024
GO:0002377	immunoglobulin production	0.0177	0.0193
GO:0048246	macrophage chemotaxis	0.0177	0.00181
GO:0002281	macrophage activation involved in immune response	0.0177	0.044
GO:0042742	defense response to bacterium	0.0179	0.0312
GO:0009116	nucleoside metabolic process	0.018	0.000885
GO:0002707	negative regulation of lymphocyte mediated immunity	0.018	0.0349
GO:0002824	positive regulation of adaptive immune response based on somatic recombination of immune receptors built from immunoglobulin superfamily domains	0.0189	0.00164
GO:0048002	antigen processing and presentation of peptide antigen	0.0204	0.0388
GO:0050764	regulation of phagocytosis	0.0205	0.00361
GO:0036336	dendritic cell migration	0.0211	0.0102
GO:0061013	regulation of mRNA catabolic process	0.0211	0.00105
GO:0043281	regulation of cysteine-type endopeptidase activity involved in apoptotic process	0.0213	0.00276
GO:0070233	negative regulation of T cell apoptotic process	0.0216	0.0293
GO:0071605	monocyte chemotactic protein-1 production	0.0216	1.07e-05
GO:0071637	regulation of monocyte chemotactic protein-1 production	0.0216	1.07e-05
GO:0070423	nucleotide-binding oligomerization domain containing signaling pathway	0.0217	0.0167
GO:0032757	positive regulation of interleukin-8 production	0.0221	0.00204
GO:0007260	tyrosine phosphorylation of STAT protein	0.0221	0.000267
GO:0043551	regulation of phosphatidylinositol 3-kinase activity	0.0225	0.0264
GO:1904894	positive regulation of receptor signaling pathway via STAT	0.0227	0.0303
GO:0072540	T-helper 17 cell lineage commitment	0.0227	0.015
GO:2001269	positive regulation of cysteine-type endopeptidase activity involved in apoptotic signaling pathway	0.0234	0.0283
GO:0006402	mRNA catabolic process	0.0238	0.00212
GO:0051770	positive regulation of nitric-oxide synthase biosynthetic process	0.0243	0.00122
GO:2001198	regulation of dendritic cell differentiation	0.0249	0.0303
GO:0060330	regulation of response to interferon-gamma	0.0258	0.0169
GO:0060334	regulation of interferon-gamma-mediated signaling pathway	0.0258	0.0169
GO:0010528	regulation of transposition	0.0266	0.000663
GO:0010529	negative regulation of transposition	0.0266	0.000663
GO:0001914	regulation of T cell mediated cytotoxicity	0.0266	0.0133
GO:0035872	nucleotide-binding domain, leucine rich repeat containing receptor signaling pathway	0.0269	0.02
GO:0034124	regulation of MyD88-dependent toll-like receptor signaling pathway	0.0285	0.00792
GO:0052547	regulation of peptidase activity	0.0285	0.00193
GO:0042509	regulation of tyrosine phosphorylation of STAT protein	0.0301	0.000545
GO:0002251	organ or tissue specific immune response	0.0303	0.0135
GO:0071622	regulation of granulocyte chemotaxis	0.0303	0.00626
GO:0001913	T cell mediated cytotoxicity	0.0307	0.0374
GO:0045091	regulation of single stranded viral RNA replication via double stranded DNA intermediate	0.0313	0.00162
GO:0042531	positive regulation of tyrosine phosphorylation of STAT protein	0.0319	0.00116
GO:0014916	regulation of lung blood pressure	0.0322	0.00841
GO:0002431	Fc receptor mediated stimulatory signaling pathway	0.0334	0.0152
GO:0010887	negative regulation of cholesterol storage	0.0334	0.0376
GO:0010952	positive regulation of peptidase activity	0.034	0.000196
GO:0048247	lymphocyte chemotaxis	0.0342	0.0123
GO:0043369	CD4-positive or CD8-positive, alpha-beta T cell lineage commitment	0.0343	0.0409
GO:0051209	release of sequestered calcium ion into cytosol	0.036	0.0169
GO:0039530	MDA-5 signaling pathway	0.0365	0.00426
GO:0090025	regulation of monocyte chemotaxis	0.0374	0.0437
GO:0061014	positive regulation of mRNA catabolic process	0.0376	0.00439
GO:0050766	positive regulation of phagocytosis	0.0377	0.0037
GO:1901739	regulation of myoblast fusion	0.0385	0.0141
GO:0021814	cell motility involved in cerebral cortex radial glia guided migration	0.0389	0.00646
GO:0044827	modulation by host of viral genome replication	0.0395	0.0144
GO:0032897	negative regulation of viral transcription	0.0403	0.024
GO:0051283	negative regulation of sequestering of calcium ion	0.0403	0.0186
GO:0001910	regulation of leukocyte mediated cytotoxicity	0.0403	0.00664
GO:0034144	negative regulation of toll-like receptor 4 signaling pathway	0.0405	0.000328
GO:1901658	glycosyl compound catabolic process	0.0418	0.00645
GO:0039692	single stranded viral RNA replication via double stranded DNA intermediate	0.0418	0.00224
GO:0039529	RIG-I signaling pathway	0.0421	0.0482
GO:0002407	dendritic cell chemotaxis	0.0422	0.0481
GO:0045862	positive regulation of proteolysis	0.0424	0.00339
GO:0043488	regulation of mRNA stability	0.0429	0.00215
GO:2000113	negative regulation of cellular macromolecule biosynthetic process	0.044	0.0354
GO:1900246	positive regulation of RIG-I signaling pathway	0.044	0.0468
GO:0051767	nitric-oxide synthase biosynthetic process	0.044	0.00249
GO:0051769	regulation of nitric-oxide synthase biosynthetic process	0.044	0.00249
GO:1902622	regulation of neutrophil migration	0.045	0.0489
GO:2001056	positive regulation of cysteine-type endopeptidase activity	0.045	0.000185
GO:0051282	regulation of sequestering of calcium ion	0.0451	0.0206
GO:0001909	leukocyte mediated cytotoxicity	0.0493	0.0127
GO:0018108	peptidyl-tyrosine phosphorylation	0.0496	0.00476
GO:0072527	pyrimidine-containing compound metabolic process	0.0496	0.0119
GO:0050877	nervous system process	1	1
GO:0007600	sensory perception	1	1
GO:0050906	detection of stimulus involved in sensory perception	1	1
GO:0009593	detection of chemical stimulus	1	1
GO:0007606	sensory perception of chemical stimulus	1	1
GO:0050911	detection of chemical stimulus involved in sensory perception of smell	1	1
GO:0050907	detection of chemical stimulus involved in sensory perception	1	1
GO:0007608	sensory perception of smell	1	1
