# Supplementary material for: Systematic identification and characterization of high efficiency Cas9 guide RNAs for therapeutic targeting of ADAR
Source: PLoS One. 2025 Feb 24;20(2):e0317745. doi: 10.1371/journal.pone.0317745 (PMC11849909; doi:10.1371/journal.pone.0317745)
Supplement: S12 Table — (XLSX) [file pone.0317745.s015.xlsx]

## Sheet: Table 12.
Candidate Guide ID	Protospacer	MIT Specificity Score	CFD Specificity Score
cg007	TACTACACCCATCCATTTCA	77	87
cg019	GCTTAAGCAGGAAACTACTG	75	88
cg020	TGCTTAAGCAGGAAACTACT	79	84
cg030	GGTGTCTGCTTTCCAATCAC	72	86
cg063	GAAGTCAGGGGCTCCAGAGA	52	72
cg065	TTCCAGCATCCTTCACCACG	80	89
cg094	CAATCGAGTTTTATACTCCC	89	95
cg096	TTATACTCCCTGGCAAAGAA	65	81
cg113	AGCGGAGTGGTAAGACCAGA	74	84
cg145	AAACTCAAGAGGATCTTCCA	71	86
cg152	AATATTTTTAGCCAAATTCA	31	60
cg156	TTATATCTCGGGCCTTGGTA	87	92
cg164	TAATTGACATGGAAAGGCAG	34	47
cg165	AATTGACATGGAAAGGCAGG	45	67
cg173	CTTGTCTGTCAAATGCCATA	73	86
cg174	TGACAGACAAGAAGCGAGAG	55	78
cg202	ACAATGGCCCCTCAAAAGCA	70	83
cg214	GAAACTCACCTGGTGCTGCG	73	89
cg218	ATGCCCTCCTTCTACAGTCA	71	83
cg223	TTCTTGTAGGGTGAACACCG	92	92
cg242	AAATTCCAGGTTGTCATCAA	71	83
cg254	TTCCTCTAGCAGAATTGTCA	75	84
