# Supplementary material for: Systematic identification and characterization of high efficiency Cas9 guide RNAs for therapeutic targeting of ADAR
Source: PLoS One. 2025 Feb 24;20(2):e0317745. doi: 10.1371/journal.pone.0317745 (PMC11849909; doi:10.1371/journal.pone.0317745)
Supplement: S13 Table — (XLSX) [file pone.0317745.s016.xlsx]

## Sheet: Table 13.
guideId	guideSeq	offtargetSeq	mismatchPos	mismatchCount	mitOfftargetScore	cfdOfftargetScore	chrom	start	end	strand	locusDesc
cg007	TACTACACCCATCCATTTCAAGG	TCCTACACTCATCCATCTCAGGG	.*......*.......*...	3	0.764011	0.485294	chr12	106276518	106276540	+	intergenic:CASC18-ST13P3
cg007	TACTACACCCATCCATTTCAAGG	TAATCCACTCATCCATTTCAGGA	..*.*...*...........	3	0.306465	0.026331	chr13	57120135	57120157	+	intergenic:SPATA2P1-snoU13
cg007	TACTACACCCATCCATTTCAAGG	CAGTACACCCATGCATTTCATGA	*.*.........*.......	3	0.226919	0.00405844	chr15	83427712	83427734	-	exon:SCARNA15/RP11-752G15.6/FSD2
cg007	TACTACACCCATCCATTTCAAGG	TTCTACACATATCCATTTCAAAG	.*......**..........	3	0.300756	0.152109	chr4	37824124	37824146	-	intergenic:RP11-9D8.1-PGM2
cg007	TACTACACCCATCCATTTCAAGG	TTTTACAGCCATCCATTTCAAGG	.**....*............	3	2.5079	0.321429	chr7	32619823	32619845	+	exon:AVL9
cg007	TACTACACCCATCCATTTCAAGG	TATTACAACCATGCATTTCATAG	..*....*....*.......	3	0.214817	0.0157986	chr7	81302931	81302953	-	intergenic:AC010091.1-HGF
cg007	TACTACACCCATCCATTTCAAGG	TACCAGACCTATCCATTTCAAAG	...*.*...*..........	3	0.283451	0.078944	chrX	150320485	150320507	+	intergenic:5S_rRNA-MIR4330
cg019	GCTTAAGCAGGAAACTACTGGGG	ACTTTAGCAGGAAACTACTGGGA	*...*...............	2	1.20253	0.0227273	chr17	67932882	67932904	+	intergenic:AC003051.1-AC002539.2
cg019	GCTTAAGCAGGAAACTACTGGGG	GCTTCACCGGGAAACTACTGAAG	....*.*.*...........	3	0.202527	0.0594136	chr1	89294725	89294747	+	exon:PKN2/TCEB1P19
cg019	GCTTAAGCAGGAAACTACTGGGG	GCTTTAGGAGGAGACTACTGTAG	....*..*....*.......	3	0.206835	0.0395257	chr13	53885788	53885810	+	intergenic:RN7SL618P-AL450423.1
cg019	GCTTAAGCAGGAAACTACTGGGG	GTTTCAGCAGGAAACTATTGGGG	.*..*............*..	3	0.65679	0.292208	chr2	184156725	184156747	-	intergenic:LIN28AP1-CACYBPP2
cg019	GCTTAAGCAGGAAACTACTGGGG	TCTTTAGCAGGAAACTTCTGGAG	*...*...........*...	3	0.258025	0.0125701	chr4	92015335	92015357	+	intergenic:CCSER1-AC004054.1
cg019	GCTTAAGCAGGAAACTACTGGGG	CCTTTAGCAGGAAACTTCTGGAG	*...*...........*...	3	0.258025	0.00897868	chr4	35105718	35105740	-	intergenic:snoU13-SEC63P2
cg019	GCTTAAGCAGGAAACTACTGGGG	TCTTTAGCAGGAAACTTCTGGAG	*...*...........*...	3	0.258025	0.0125701	chr5	178480839	178480861	+	intergenic:ZNF879-ZNF354C
cg019	GCTTAAGCAGGAAACTACTGGGG	GCTTAAGTAGGAAGATACTGAGG	.......*.....**.....	3	0.104075	0.0907407	chr6	18881757	18881779	-	intergenic:MIR548A1-RP11-254A17.1
cg019	GCTTAAGCAGGAAACTACTGGGG	GTTTTAGCAGGAAACTCCTGCAG	.*..*...........*...	3	0.250085	0.0151245	chr6	101914663	101914685	+	intergenic:RP11-93K7.1-GRIK2
cg019	GCTTAAGCAGGAAACTACTGGGG	GCTTAAGCAGAGTACTACTGGGG	..........***.......	3	0.245154	0.216667	chr9	85181474	85181496	-	intergenic:RP11-15B24.5-RPS6P12
cg019	GCTTAAGCAGGAAACTACTGGGG	TCTTTAGCAGGAAACTTCTGGAG	*...*...........*...	3	0.258025	0.0125701	chrX	141356546	141356568	-	intergenic:MAGEC2-RNA5SP516
cg019	GCTTAAGCAGGAAACTACTGGGG	TCTTTAGCAGGAAACTTCTGGGG	*...*...........*...	3	1.29012	0.0484848	chrY	18753117	18753139	+	intergenic:RNU6-184P-SURF6P1
cg020	TGCTTAAGCAGGAAACTACTGGG	TGTTTAAGCAGAAAACTACCAGG	..*........*.......*	3	0.700099	0.0583333	chr1	224272176	224272198	+	intergenic:RP11-504P24.5-RN7SKP49
cg020	TGCTTAAGCAGGAAACTACTGGG	GACTTTAGCAGGAAACTACTGGG	**...*..............	3	1.50261	0.578118	chr17	67932881	67932903	+	intergenic:AC003051.1-AC002539.2
cg020	TGCTTAAGCAGGAAACTACTGGG	TGCTTTAGTAAGAAACTACTAGG	.....*..*.*.........	3	0.509544	0.625	chr2	121935493	121935515	-	intergenic:AC067960.1-AC079988.3
cg020	TGCTTAAGCAGGAAACTACTGGG	AGCTTCACCAGGAAACTACTAAG	*....*.*............	3	0.315364	0.0725201	chr2	176600535	176600557	-	intergenic:AC096649.3-EXTL2P1
cg020	TGCTTAAGCAGGAAACTACTGGG	TGTTTATGTAGGAAACTACTGGA	..*...*.*...........	3	0.209316	0.0182766	chr2	163760820	163760842	+	intergenic:KCNH7-RPL7P61
cg020	TGCTTAAGCAGGAAACTACTGGG	TGGTTAAGCAGGAAAATACAAGG	..*............*...*	3	0.24475	0.28125	chr3	117635330	117635352	-	intergenic:RP11-768G7.3-RP11-384F7.2/LSAMP
cg020	TGCTTAAGCAGGAAACTACTGGG	TGCTCACCCAGGAAACTACTAGG	....*.**............	3	1.6201	0.269231	chr4	11991262	11991284	+	intergenic:RP11-1J7.1-AC097452.1
cg020	TGCTTAAGCAGGAAACTACTGGG	TGCTAAAAGAGGAAACTACTAGA	....*..**...........	3	0.296526	0.0214947	chr6	50354539	50354561	+	intergenic:RP11-397G17.1-RP11-524K22.1
cg020	TGCTTAAGCAGGAAACTACTGGG	TGATTAAGCATGAAACAACTGGG	..*.......*.....*...	3	0.663845	0.177778	chr7	88038047	88038069	-	intergenic:STEAP4-EIF4A1P13
cg020	TGCTTAAGCAGGAAACTACTGGG	TGCTGAAGCAGGAAACAGCTGGG	....*...........**..	3	0.230876	0.136533	chr7	139462879	139462901	+	intergenic:HIPK2-TBXAS1
cg030	GGTGTCTGCTTTCCAATCACCGG	AGTATCTGATTTCCAATCACAGG	*..*....*...........	3	1.63277	0.694286	chr1	197220261	197220283	+	intergenic:RP11-332L8.1-CRB1
cg030	GGTGTCTGCTTTCCAATCACCGG	GGTTTCTGCTTTCCATTCTCAGG	...*...........*..*.	3	0.175969	0	chr1	198392714	198392736	-	intergenic:NEK7-ATP6V1G3
cg030	GGTGTCTGCTTTCCAATCACCGG	GATGTCTGTTTTCTAATCACTGG	.*......*....*......	3	0.270695	0.542949	chr10	100528411	100528433	+	intergenic:HPSE2-ARL5AP2
cg030	GGTGTCTGCTTTCCAATCACCGG	GATGTGTGCTTTCCAGTCACAGG	.*...*.........*....	3	0.327884	0.0813609	chr11	48830127	48830149	+	intergenic:OR4A44P-RP11-56P9.5
cg030	GGTGTCTGCTTTCCAATCACCGG	GGTGTCTGCATTCTAATCCCTGG	.........*...*....*.	3	0.118516	0.130049	chr12	120673206	120673228	-	intergenic:PXN-RPS20P31
cg030	GGTGTCTGCTTTCCAATCACCGG	GGTGTCTACTTTCCAATGAATGG	.......*.........*.*	3	0.243022	0.0666667	chr12	17343637	17343659	+	intergenic:RPL7P40-PSMC1P8
cg030	GGTGTCTGCTTTCCAATCACCGG	GGTCTGTGCTTTCCAGTCACCGG	...*.*.........*....	3	0.309412	0.050905	chr12	16791097	16791119	+	intergenic:LMO3-RP11-69C13.1
cg030	GGTGTCTGCTTTCCAATCACCGG	GATGTGTGCTTTCAAATCACAGG	.*...*.......*......	3	0.268037	0.148077	chr14	19014806	19014828	-	intergenic:Gap-RP11-754I20.1
cg030	GGTGTCTGCTTTCCAATCACCGG	GATGTGTGCTTTCAAATCACAGG	.*...*.......*......	3	0.268037	0.148077	chr14	19017542	19017564	-	intergenic:Gap-RP11-754I20.1
cg030	GGTGTCTGCTTTCCAATCACCGG	GATGTTTGCTTTCAAATCACAGG	.*...*.......*......	3	0.268037	0.275	chr15	20003006	20003028	-	intergenic:Gap-RP11-79C23.1
cg030	GGTGTCTGCTTTCCAATCACCGG	GGTCTCTGCTTCCCAAGCACGGG	...*.......*....*...	3	0.579546	0.0590056	chr15	69023561	69023583	+	intergenic:CORO2B-RP11-317N6.1
cg030	GGTGTCTGCTTTCCAATCACCGG	GGAGTCTGTTTTCCCATCACTGG	..*.....*.....*.....	3	0.480071	0.170455	chr16	82347652	82347674	+	intergenic:RN7SKP190-AC024590.1
cg030	GGTGTCTGCTTTCCAATCACCGG	GATGTGTGCATTCCAATCACAGA	.*...*...*..........	3	0.297803	0.0251832	chr16	35245985	35246007	+	intergenic:PPP1R1AP2-ANKRD26P1
cg030	GGTGTCTGCTTTCCAATCACCGG	GATGTGTGCATTCCAATCACAGA	.*...*...*..........	3	0.297803	0.0251832	chr16	35250761	35250783	+	intergenic:PPP1R1AP2-ANKRD26P1
cg030	GGTGTCTGCTTTCCAATCACCGG	GATGTGTGCATTCCAATCACAGA	.*...*...*..........	3	0.297803	0.0251832	chr16	35255875	35255897	+	intergenic:PPP1R1AP2-ANKRD26P1
cg030	GGTGTCTGCTTTCCAATCACCGG	GGTCTCTGCATGCCAATCACAGG	...*.....*.*........	3	1.2109	0.226891	chr5	16593499	16593521	+	intergenic:FAM134B-RP11-260E18.1/FAM134B
cg030	GGTGTCTGCTTTCCAATCACCGG	GGTGTTAGCTTCCCAATCACTGG	.....**....*........	3	0.5171	0.769737	chr7	47114096	47114118	+	intergenic:AC004870.5-AC004870.3
cg030	GGTGTCTGCTTTCCAATCACCGG	GGTGTCTTCTTTCCATTCAGTGG	.......*.......*...*	3	0.213264	0	chr7	17634720	17634742	+	intergenic:AC017060.1-AC006482.1
cg030	GGTGTCTGCTTTCCAATCACCGG	GATGTTTGCTTTCAAATCACAGG	.*...*.......*......	3	0.268037	0.275	chr9	66790642	66790664	+	intergenic:RP11-318K12.2-RP11-318K12.3
cg030	GGTGTCTGCTTTCCAATCACCGG	GATGTTTGCTTTCAAATCACAGG	.*...*.......*......	3	0.268037	0.275	chr9	69983279	69983301	+	intergenic:AC125634.1-BMS1P12
cg030	GGTGTCTGCTTTCCAATCACCGG	GGTGTTTGCTTTATAATCACAGG	.....*......**......	3	0.0932259	0.261905	chrX	151688484	151688506	+	intergenic:KRT8P8-GABRQ
cg063	GAAGTCAGGGGCTCCAGAGAGGG	GGAGACAGGGGCTCCAGAGACAG	.*..*...............	2	1.14458	0.103704	chr20	52818163	52818185	-	intergenic:CYP24A1-PFDN4
cg063	GAAGTCAGGGGCTCCAGAGAGGG	GAATTCAGGGGCTCCAGTGATGG	...*.............*..	2	2.38718	0.181818	chr7	121863538	121863560	+	intergenic:RP11-560I19.1-RP11-560I19.2
cg063	GAAGTCAGGGGCTCCAGAGAGGG	GAAGGCAGTGGCACCAGAGATGG	....*...*...*.......	3	0.631882	0.236308	chr10	20972992	20973014	+	intergenic:MIR4675-NEBL
cg063	GAAGTCAGGGGCTCCAGAGAGGG	GCAGTCAGGGGCTAAAGAGAGGG	.*...........**.....	3	0.122175	0.0611111	chr10	5618697	5618719	+	intergenic:CALML3/RP11-116G8.5/CALML3-AS1-RP13-463N16.6
cg063	GAAGTCAGGGGCTCCAGAGAGGG	GAGGTCATGGACTCCAGAGAGAG	..*....*..*.........	3	0.292472	0.0990226	chr11	113871629	113871651	+	intergenic:HTR3A-ZBTB16
cg063	GAAGTCAGGGGCTCCAGAGAGGG	GAATTCAGGGGCTGCAGAGCTGG	...*.........*.....*	3	0.208206	0	chr11	114731491	114731513	+	intergenic:NXPE2-ACA59
cg063	GAAGTCAGGGGCTCCAGAGAGGG	GAAATCGGAGGCTCCAGAGAGGA	...*..*.*...........	3	0.207293	0.0283613	chr14	104854474	104854496	+	intergenic:RP11-260M19.1-RNU6-684P
cg063	GAAGTCAGGGGCTCCAGAGAGGG	GCAGACAGGGTCTCCAGAGAGAG	.*..*.....*.........	3	0.304329	0.0391738	chr15	43714028	43714050	-	exon:TP53BP1
cg063	GAAGTCAGGGGCTCCAGAGAGGG	GAAATCACGGGCTGCAGAGAAGG	...*...*.....*......	3	0.419407	0	chr15	27273273	27273295	+	intergenic:GABRG3-AC136896.1
cg063	GAAGTCAGGGGCTCCAGAGAGGG	TAAGTCACTGGCTCCAGAGAGAG	*......**...........	3	0.326554	0.0850902	chr18	45787879	45787901	+	intergenic:AC091150.1-ZBTB7C
cg063	GAAGTCAGGGGCTCCAGAGAGGG	GGATTCAGGGGCTCCAGAAAAGG	.*.*..............*.	3	1.09016	0.207792	chr2	110807173	110807195	+	intergenic:AC013268.4-MIR4267
cg063	GAAGTCAGGGGCTCCAGAGAGGG	GGATTCAGGGGCTCCAGAAAAGG	.*.*..............*.	3	1.09016	0.207792	chr2	111079423	111079445	-	intergenic:AC140479.1-AC112229.6
cg063	GAAGTCAGGGGCTCCAGAGAGGG	GGAGCCAGGGGCTCCAGAAAGAG	.*..*.............*.	3	0.218033	0.148148	chr2	241614169	241614191	+	intergenic:GPR35-AQP12B
cg063	GAAGTCAGGGGCTCCAGAGAGGG	GCAGTCACGGTCTCCAGAGATGA	.*.....*..*.........	3	0.304329	0.0129144	chr2	198142203	198142225	-	intergenic:ATP5G2P3-ANKRD44-IT1
cg063	GAAGTCAGGGGCTCCAGAGAGGG	GAACTCCTGGGCTCCAGAGATGA	...*..**............	3	0.331469	0.0100528	chr21	37194118	37194140	-	intergenic:AF015720.3-RUNX1
cg063	GAAGTCAGGGGCTCCAGAGAGGG	GAGGTCAGGAGCTCCAGACAAGG	..*......*........*.	3	0.958556	0.255683	chr22	27877803	27877825	-	intergenic:RP11-46E17.6-RP1-231P7P.1
cg063	GAAGTCAGGGGCTCCAGAGAGGG	GGAGTCAGTGGCTCCAGAGGTGG	.*......*..........*	3	0.911667	0.326275	chr4	155422223	155422245	+	intergenic:DCHS2-RP11-158C21.2
cg063	GAAGTCAGGGGCTCCAGAGAGGG	GAAGTCAGGAGTTCCAGACAAGG	.........*.*......*.	3	0.391341	0.225287	chr5	27452097	27452119	+	intergenic:CTD-3007L5.1-LINC01021
cg063	GAAGTCAGGGGCTCCAGAGAGGG	GAAGACAGGGGATCCAGTGAAGG	....*......*.....*..	3	0.295042	0.178571	chr5	57191587	57191609	-	exon:RP11-478P10.1
cg063	GAAGTCAGGGGCTCCAGAGAGGG	CAACTCAGGGACTCCAGAGAGAG	*..*......*.........	3	0.312444	0.0980392	chr5	110261168	110261190	+	intergenic:CTD-2026D23.1-CTD-2089O24.1
cg063	GAAGTCAGGGGCTCCAGAGAGGG	GGAATCAGGGGTTCCAGAGAGGA	.*.*.......*........	3	0.276978	0.0269231	chr5	177045762	177045784	+	exon:RP11-1277A3.1
cg063	GAAGTCAGGGGCTCCAGAGAGGG	GGAATCAGGGGCTCCAGACATGG	.*.*..............*.	3	1.09016	0.322759	chr6	40389753	40389775	-	intergenic:RNU6-250P-LRFN2
cg063	GAAGTCAGGGGCTCCAGAGAGGG	GAAGTCAGGGGTTCCAGCCAGGG	...........*.....**.	3	0.0791695	0.045977	chr6	136654295	136654317	+	intergenic:RP3-406A7.1-RP3-406A7.7
cg063	GAAGTCAGGGGCTCCAGAGAGGG	AAACCCAGGGGCTCCAGAGATGA	*..**...............	3	0.485313	0.0330882	chr6	87740255	87740277	-	intergenic:HTR1E-RP11-156F23.2
cg063	GAAGTCAGGGGCTCCAGAGAGGG	AAACTCAGGGCCTCCAGAGAAGG	*..*......*.........	3	1.56222	0.204202	chr7	115457361	115457383	-	intergenic:RP11-458K10.3-Y_RNA
cg063	GAAGTCAGGGGCTCCAGAGAGGG	GACTTCAGGGGCTCCAGATAGAG	..**..............*.	3	0.208156	0.026936	chr7	53336528	53336550	-	intergenic:HAUS6P1-RP11-476O21.1
cg063	GAAGTCAGGGGCTCCAGAGAGGG	GAAGACAGGAGTTCCAGAGAGGG	....*....*.*........	3	1.181	0.251282	chr9	23296237	23296259	+	intergenic:AL391117.1-SUMO2P2
cg063	GAAGTCAGGGGCTCCAGAGAGGG	GAAGTGGGGGGCTCCAGACAGGG	.....**...........*.	3	0.398243	0.158215	chr9	93857856	93857878	-	intergenic:RP11-367F23.2-RP11-305L7.1
cg063	GAAGTCAGGGGCTCCAGAGAGGG	GAAAACAGGGACTCCAGAGAAGG	...**.....*.........	3	1.4465	0.45	chrX	117442028	117442050	+	intergenic:RP11-197B12.1-WDR44
cg063	GAAGTCAGGGGCTCCAGAGAGGG	GAAGGGAGGGGCTACAGAGAAGG	....**.......*......	3	0.247151	0.112	chrX	89475205	89475227	+	intergenic:RNF19BPX-UBE2V1P9
cg063	GAAGTCAGGGGCTCCAGAGAGGG	GAAGGGAGGGGCTACAGAGAAGG	....**.......*......	3	0.247151	0.112	chrY	3657346	3657368	+	intergenic:RNF19BPY-AC012078.2
cg065	TTCCAGCATCCTTCACCACGTGG	TTCCAGCATCCCTCACCACGAAG	...........*........	1	9.84	0.245614	chr10	130457728	130457750	-	intergenic:RP11-264E18.1-RP11-442O18.2
cg065	TTCCAGCATCCTTCACCACGTGG	TGCCAGCTTCCTTCACCAGGGAG	.*.....*..........*.	3	0.218033	0.0116667	chr1	177839406	177839428	-	intergenic:RP11-63B19.1-SEC16B
cg065	TTCCAGCATCCTTCACCACGTGG	TAGCAGCATCCTTCACCAGGAAG	.**...............*.	3	0.21498	0.0137108	chr10	132761419	132761441	+	intergenic:MIR378C-AL607076.1
cg065	TTCCAGCATCCTTCACCACGTGG	TTCCAGCATCCTCCTCCAGGAGG	............*.*...*.	3	0.0830978	0.0197368	chr15	20799733	20799755	-	exon:SPATA31E2P
cg065	TTCCAGCATCCTTCACCACGTGG	TTCCAGCATCCTCCTCCAGGAGG	............*.*...*.	3	0.0830978	0.0197368	chr15	23467119	23467141	-	exon:SPATA31E3P
cg065	TTCCAGCATCCTTCACCACGTGG	TTTCAGCATCCTTCAGCTCGTGG	..*............*.*..	3	0.107959	0.0528846	chr4	82680513	82680535	+	intergenic:RP11-112L18.1-RP11-689K5.3
cg065	TTCCAGCATCCTTCACCACGTGG	GTCCAGCATCCTTCATCACCTGG	*..............*...*	3	0.265644	0.126135	chr5	175329273	175329295	-	intergenic:CPLX2-RP11-91H12.4
cg094	CAATCGAGTTTTATACTCCCTGG	CAATTGTGTTTCATACTCCCTGG	....*.*....*........	3	0.875814	0.263756	chr14	43776158	43776180	+	intergenic:HNRNPUP1-KRT8P2
cg094	CAATCGAGTTTTATACTCCCTGG	CAAATGAGTTTTATACTCCAGAG	...**..............*	3	0.279471	0.0392817	chr4	63515049	63515071	-	intergenic:AC110810.1-EXOC5P1
cg096	TTATACTCCCTGGCAAAGAAGGG	TAATACACCCTGGCAAAGAAAAG	.*....*.............	2	0.865133	0.191952	chr14	99537982	99538004	+	intergenic:AL162151.3-AL162151.4
cg096	TTATACTCCCTGGCAAAGAAGGG	TCATACTACCTGGCAAAGAATAG	.*.....*............	2	1.33803	0.144444	chr2	82988436	82988458	+	intergenic:AC109638.1-MTND4P25
cg096	TTATACTCCCTGGCAAAGAAGGG	TTCTTCTCCCTGGCAAAGACTGA	..*.*..............*	3	0.284593	0.00245966	chr1	18459141	18459163	+	intergenic:IGSF21-RP11-174G17
cg096	TTATACTCCCTGGCAAAGAAGGG	TTATATTAGCTGGCAAAGAAAGG	.....*.**...........	3	0.876835	0.373639	chr10	109082559	109082581	-	intergenic:SORCS1-RNA5SP326
cg096	TTATACTCCCTGGCAAAGAAGGG	TTCTACCACCTGGCAAAGAAGGG	..*...**............	3	1.67259	0.191518	chr12	7476077	7476099	+	exon:ACSM4
cg096	TTATACTCCCTGGCAAAGAAGGG	TTGTTCTCCCTGGCAGAGAAAGG	..*.*..........*....	3	0.518881	0.042735	chr12	68210734	68210756	+	intergenic:RP11-43N5.1-GS1-410F4.4
cg096	TTATACTCCCTGGCAAAGAAGGG	TTTTACTCTCTGGAAAAGAAAGG	..*.....*....*......	3	0.259593	0.216176	chr13	27215276	27215298	-	exon:WASF3-AS1
cg096	TTATACTCCCTGGCAAAGAAGGG	TTATGCTCCTTGGCAAAGACTGG	....*....*.........*	3	1.24736	0.154011	chr14	52818503	52818525	-	intergenic:PTGER2-TXNDC16
cg096	TTATACTCCCTGGCAAAGAAGGG	TTCTACCACCTGGCAAAGAAGGG	..*...**............	3	1.67259	0.191518	chr16	20739732	20739754	+	intergenic:ACSM1-THUMPD1
cg096	TTATACTCCCTGGCAAAGAAGGG	TGGTGCTCCCTGGCAAAGAAGAG	.**.*...............	3	0.467765	0.0958222	chr17	53031807	53031829	+	exon:COX11
cg096	TTATACTCCCTGGCAAAGAAGGG	TTCTGCTCCCTGGCTAAGAAGGG	..*.*.........*.....	3	0.785714	0.0617143	chr18	27155330	27155352	-	intergenic:RP11-784B15.1-RP11-675P14.1
cg096	TTATACTCCCTGGCAAAGAAGGG	ACATACTCCCTGGCAAAGGAGAG	**................*.	3	0.225424	0.0833333	chr2	118513706	118513728	+	intergenic:AC092170.1-AC009312.1
cg096	TTATACTCCCTGGCAAAGAAGGG	CTATACCCCATGGCAAAGAAGAG	*.....*..*..........	3	0.34493	0.132407	chr20	1530222	1530244	-	intergenic:RP4-576H24.4-SIRPD/RP4-576H24.2/RP4-576H24.4
cg096	TTATACTCCCTGGCAAAGAAGGG	CTATACTCCCTGGCAAACCAAGG	*................**.	3	0.220915	0.0844476	chr3	169410771	169410793	+	intergenic:MECOM-RP11-3K16.1
cg096	TTATACTCCCTGGCAAAGAAGGG	TTATCCTGACTGGCAAAGAAGGA	....*..**...........	3	0.296526	0.0191327	chr3	22133707	22133729	-	intergenic:ZNF385D-AS2-ZNF385D
cg096	TTATACTCCCTGGCAAAGAAGGG	TTATTCTTCCTGCCAAAGAAGGA	....*..*....*.......	3	0.206835	0.00930356	chr5	82158595	82158617	-	intergenic:CTD-2218K11.3-RP11-78C3.1
cg096	TTATACTCCCTGGCAAAGAAGGG	TTATACTCCCTGACAAGGACTGG	............*...*..*	3	0.161932	0.0370218	chr7	35523534	35523556	+	intergenic:AC009531.2-AC007652.1
cg096	TTATACTCCCTGGCAAAGAAGGG	TTATACTCCATGTAAAAGAAGGG	.........*..**......	3	0.128869	0.091	chrX	112390786	112390808	+	intergenic:snoU13-RP5-1168A5.1
cg113	AGCGGAGTGGTAAGACCAGACGG	AGGGGTGTGGTAAGACCAGAAGG	..*..*..............	2	3.41388	0.357143	chr11	56724689	56724711	-	intergenic:AP000479.1-OR5AK3P
cg113	AGCGGAGTGGTAAGACCAGACGG	AGCAGAGTGCTAAGAGCAGATGG	...*.....*.....*....	3	0.471022	0.0553846	chr10	14135685	14135707	+	intergenic:RP11-397C18.2-FRMD4A
cg113	AGCGGAGTGGTAAGACCAGACGG	AGCAGAGAGGTGAGACCAGAAAG	...*...*...*........	3	0.262954	0.134815	chr13	87659304	87659326	+	intergenic:LINC00430-UBBP5
cg113	AGCGGAGTGGTAAGACCAGACGG	AGTGGAGAGGTAAGACCATATGA	..*....*..........*.	3	0.208156	0.025463	chr18	62721933	62721955	+	intergenic:RNU7-146P-AC007948.1
cg113	AGCGGAGTGGTAAGACCAGACGG	AGCTGAGTGGTCAGACCACAAGG	...*.......*......*.	3	0.503354	0.0428972	chr19	45544618	45544640	-	intergenic:CLASRP-RNU6-611P
cg113	AGCGGAGTGGTAAGACCAGACGG	AGCAGAATGGTAAGAACAGAGGG	...*..*........*....	3	0.349303	0.9	chr2	19814227	19814249	+	intergenic:AC010096.2-AC019055.1
cg113	AGCGGAGTGGTAAGACCAGACGG	ACCGGAGTGATAAGACCTGAGGG	.*.......*.......*..	3	0.604904	0.323077	chr2	175558654	175558676	+	intergenic:WIPF1-H3F3AP4
cg113	AGCGGAGTGGTAAGACCAGACGG	AGCAGAGTGGTAGGACCTGAGGG	...*........*....*..	3	0.239003	0.293478	chr3	132611840	132611862	-	intergenic:NPHP3-AS1-RP11-469L4.1
cg113	AGCGGAGTGGTAAGACCAGACGG	AGAGGAGGGGTATGACCAGATGA	..*....*....*.......	3	0.214817	0.0132407	chr5	67170487	67170509	-	intergenic:RP11-83M16.6-RP11-434D9.2
cg113	AGCGGAGTGGTAAGACCAGACGG	AGAGGAGTGATAAGTCCAGATGG	..*......*....*.....	3	0.723643	0.161778	chrX	118968828	118968850	-	exon:UPF3B
cg145	AAACTCAAGAGGATCTTCCAAGG	AGACTCAAGAGGATTTTCCAGGG	.*............*.....	2	2.96047	0.0533333	chr5	8303683	8303705	-	intergenic:RP11-215I16.1-RP11-480D4.1
cg145	AAACTCAAGAGGATCTTCCAAGG	AAACTGAAGAGGTTCTTCCAAGG	.....*......*.......	2	1.65991	0.15	chr9	79890450	79890472	-	exon:VPS13A
cg145	AAACTCAAGAGGATCTTCCAAGG	AAACTCAAGAGGGTGTTTCAGGG	............*.*..*..	3	0.0504887	0.0209627	chr1	150536175	150536197	+	intergenic:ADAMTSL4-AS1-RN7SL473P
cg145	AAACTCAAGAGGATCTTCCAAGG	AAACTCAAAAGAATCTTCAAAGG	........*..*......*.	3	0.266543	0.257143	chr17	46512007	46512029	+	intergenic:SKAP1-RP11-433M22.2
cg145	AAACTCAAGAGGATCTTCCAAGG	AAGCTCAGGATGATCTTCCAAAG	..*....*..*.........	3	0.292472	0.0446871	chr18	12406386	12406408	-	intergenic:RNU7-129P-SLMO1
cg145	AAACTCAAGAGGATCTTCCAAGG	AGATTTAAGAGGATCTTCCAAAG	.*.*.*..............	3	0.293614	0.154074	chr2	118834389	118834411	+	intergenic:RN7SL111P-INSIG2
cg145	AAACTCAAGAGGATCTTCCAAGG	AAACTCAAGAAGATTTTCCCAGG	..........*...*....*	3	0.170053	0.0151515	chr20	32824605	32824627	-	intergenic:RP4-785G19.5-RP4-785G19.2
cg145	AAACTCAAGAGGATCTTCCAAGG	AAACAGAAGAGGGTCTTCCAAGG	....**......*.......	3	0.625677	0.163043	chr3	25319835	25319857	-	intergenic:RARB-CFL1P7
cg145	AAACTCAAGAGGATCTTCCAAGG	AAACTCAAGAGGGACTTGCAGGG	............**...*..	3	0.0280702	0.0538302	chr3	169322518	169322540	+	intergenic:MECOM-RP11-3K16.2
cg145	AAACTCAAGAGGATCTTCCAAGG	AAACTCTAGAGGACTTTCCAGGG	......*......**.....	3	0.0728829	0.00833333	chr3	116359178	116359200	-	intergenic:RN7SL582P-BZW1P2
cg145	AAACTCAAGAGGATCTTCCAAGG	AAACTCTTGAGGAGCTTCCAGGG	......**.....*......	3	0.265236	0	chr5	35826991	35827013	-	exon:CTD-2113L7.1
cg145	AAACTCAAGAGGATCTTCCAAGG	AAACCCAAGTGGAACTTCCATGG	....*....*...*......	3	0.376241	0.546218	chr8	63005354	63005376	-	intergenic:RP11-705O24.1-CTD-2571E19.1
cg145	AAACTCAAGAGGATCTTCCAAGG	ATCCTCAAGAGGATTTTCCAGGG	.**...........*.....	3	0.808488	0.0207792	chr9	122714995	122715017	+	intergenic:RP11-360A18.2-RP11-360A18.1
cg145	AAACTCAAGAGGATCTTCCAAGG	AATCTCAACAGGATCTTTCAGGG	..*.....*........*..	3	0.383506	0.244344	chrX	44521034	44521056	-	intergenic:RPL19P20-RP6-105D16.1
cg145	AAACTCAAGAGGATCTTCCAAGG	ATACTCAAGAGGCTCCTCCATGG	.*..........*..*....	3	0.209737	0.102073	chrX	147194703	147194725	+	intergenic:FTH1P8-U40455.1
cg152	AATATTTTTAGCCAAATTCAGGG	AATTTTTTTAGCCAAATTCATAG	...*................	1	20	0.164983	chr1	80764515	80764537	-	intergenic:HMGB1P18-AL606519.1
cg152	AATATTTTTAGCCAAATTCAGGG	AATATTTTTAGTCAAACTCAGAG	...........*....*...	2	0.239932	0.098542	chr10	109460657	109460679	-	intergenic:RNA5SP326-RP11-215N21.1
cg152	AATATTTTTAGCCAAATTCAGGG	AATATTTTTATCAAAATTCAGGG	..........*.*.......	2	1.17268	0.147929	chr11	91106378	91106400	+	intergenic:RP11-699F16.2-RP11-201M22.1
cg152	AATATTTTTAGCCAAATTCAGGG	AATATTTTGAGGCAAATTCATGA	........*..*........	2	0.344074	0.0191064	chr13	85881344	85881366	-	intergenic:LINC00375-LINC00351
cg152	AATATTTTTAGCCAAATTCAGGG	AATATTTTTATTCAAATTCAAGA	..........**........	2	0.285063	0.014382	chr13	66007652	66007674	-	intergenic:STARP1-HNRNPA3P5
cg152	AATATTTTTAGCCAAATTCAGGG	AATAATTTAAGCCAAATTCATAG	....*...*...........	2	0.734747	0.12037	chr16	32797195	32797217	+	intergenic:HERC2P5-RP11-67H24.2
cg152	AATATTTTTAGCCAAATTCAGGG	AATATTTTAAGTCAAATTCAAGA	........*..*........	2	0.344074	0.0347222	chr5	174995928	174995950	-	intergenic:SFXN1-RN7SKP148
cg152	AATATTTTTAGCCAAATTCAGGG	AATGTTCATAGCCAAATTCATGA	...*..**............	3	0.331469	0.0238715	chr1	13851781	13851803	-	intergenic:RP4-597A16.2-RP4-597A16.3
cg152	AATATTTTTAGCCAAATTCAGGG	AAGGTTTTTAGGCAAATTCACGA	..**.......*........	3	0.266007	0.00964506	chr10	44660713	44660735	+	intergenic:AL512640.1-RP11-20J15.2
cg152	AATATTTTTAGCCAAATTCAGGG	AATATTTTTAGCCAAATGGCTGG	.................***	3	0.0597272	0.0094697	chr10	107228687	107228709	+	intergenic:SORCS3-RNU6-463P
cg152	AATATTTTTAGCCAAATTCAGGG	TATATTTTAAGCCAAATACAGGG	*.......*........*..	3	0.414456	0.619048	chr11	101711302	101711324	-	intergenic:RP11-748H22.2-TRPC6
cg152	AATATTTTTAGCCAAATTCAGGG	AATATGTTGAGCCAAATTCCCGG	.....*..*..........*	3	0.485701	0.0803958	chr11	37224778	37224800	+	intergenic:CTD-2119L1.1-SNORA31
cg152	AATATTTTTAGCCAAATTCAGGG	AGTATTGTTAACCAAATTCAAGG	.*....*...*.........	3	1.03928	0.470588	chr12	42298882	42298904	-	intergenic:RP11-630C16.2-RP11-2A1.1
cg152	AATATTTTTAGCCAAATTCAGGG	AATATATTTAGCCAAATATATGG	.....*...........**.	3	0.114284	0.266667	chr12	98471019	98471041	+	intergenic:MIR4303-RP11-690J15.1
cg152	AATATTTTTAGCCAAATTCAGGG	GATATTTTATGCCAAATTCATAG	*.......**..........	3	0.308568	0.212418	chr12	97865760	97865782	+	intergenic:RMST-MIR1251
cg152	AATATTTTTAGCCAAATTCAGGG	AATGTTTTTCACCAAATTCAAGG	...*.....**.........	3	1.33223	0.208333	chr12	41672121	41672143	+	intergenic:PDZRN4-RP11-413B19.2
cg152	AATATTTTTAGCCAAATTCAGGG	AGTATTATTTGCCAAATTCAAGG	.*....*..*..........	3	1.68099	0.617647	chr13	91967698	91967720	+	intergenic:PPIAP23-MIR17HG
cg152	AATATTTTTAGCCAAATTCAGGG	AATATTTTTAGCAAAAATAATGG	............*...*.*.	3	0.119376	0.0879121	chr13	104329889	104329911	-	intergenic:ATP6V1G1P7-RPL7P45
cg152	AATATTTTTAGCCAAATTCAGGG	ACTATTCTTATCCAAATTCATGA	.*....*...*.........	3	0.207857	0.0144278	chr13	37403622	37403644	-	intergenic:RFXAP-SMAD9
cg152	AATATTTTTAGCCAAATTCAGGG	AATAATTTTAGAAAAATTCACGG	....*......**.......	3	0.508815	0.137363	chr14	86970638	86970660	-	intergenic:RP11-26L16.1-RP11-322L20.1
cg152	AATATTTTTAGCCAAATTCAGGG	AATATTCTTAGCAAAATGCAGGG	......*.....*....*..	3	0.149822	0.088141	chr14	80156266	80156288	-	intergenic:RP11-242P2.1-NRXN3
cg152	AATATTTTTAGCCAAATTCAGGG	AATATTTTGAGTCAAGTTCAAGG	........*..*...*....	3	0.13476	0.0641026	chr15	61288067	61288089	+	intergenic:RP11-554D20.1-RORA
cg152	AATATTTTTAGCCAAATTCAGGG	AATATTTTTCCCCAAATTTAGGG	.........**.......*.	3	0.441452	0.0659341	chr18	67394809	67394831	+	intergenic:RP11-543H23.2-DOK6
cg152	AATATTTTTAGCCAAATTCAGGG	ATTATTTTTAGATAAATTCAAGG	.*.........**.......	3	0.550636	0.363636	chr2	57155417	57155439	+	intergenic:AC008173.1-snoU13
cg152	AATATTTTTAGCCAAATTCAGGG	AATATTTTTGTCCAAAATCATGG	.........**.....*...	3	0.512908	0.11396	chr2	49401335	49401357	-	intergenic:FSHR-RNU6-439P
cg152	AATATTTTTAGCCAAATTCAGGG	AATATTTTTACCCACATTTATGG	..........*...*...*.	3	0.125205	0.0539461	chr2	130445912	130445934	-	intergenic:AC019050.1-AC079776.1
cg152	AATATTTTTAGCCAAATTCAGGG	TATATTTTTAGGCAAATTTAAGG	*..........*......*.	3	0.554542	0.205128	chr20	53999800	53999822	-	intergenic:RPL12P4-RP5-1010E17.2
cg152	AATATTTTTAGCCAAATTCAGGG	AATATTATAAGCAAAATTCATGG	......*.*...*.......	3	0.410777	0.3125	chr3	84431735	84431757	+	intergenic:AC108696.1-AC107025.1
cg152	AATATTTTTAGCCAAATTCAGGG	AGTATTTAAAGCCAAATTCATAG	.*.....**...........	3	0.318491	0.154074	chr3	117251925	117251947	-	intergenic:LSAMP-RNU6-1200P
cg152	AATATTTTTAGCCAAATTCAGGG	AATACTTATAGACAAATTCATGA	....*..*...*........	3	0.256461	0.0396825	chr3	104069063	104069085	+	intergenic:RP11-40M23.1-RP11-281P11.1
cg152	AATATTTTTAGCCAAATTCAGGG	AGTATTTTTGGCCAAAATCAGGA	.*.......*......*...	3	0.230329	0.0164609	chr3	77049274	77049296	-	intergenic:RP11-550F7.1-ROBO2
cg152	AATATTTTTAGCCAAATTCAGGG	AATATTTTTGGCCAACTGCAAGG	.........*.....*.*..	3	0.0829713	0	chr3	175032091	175032113	-	intergenic:NAALADL2-AS2-NAALADL2
cg152	AATATTTTTAGCCAAATTCAGGG	CATATTTTTAGCAAAATTCGAGG	*...........*......*	3	0.5977	0.252101	chr4	179484373	179484395	-	intergenic:RNA5SP173-SNORD65
cg152	AATATTTTTAGCCAAATTCAGGG	AAAATTTTTAGACAAATGCATGG	..*........*.....*..	3	0.308813	0.170068	chr4	105925244	105925266	+	intergenic:RNU6-351P-RP11-556I14.1
cg152	AATATTTTTAGCCAAATTCAGGG	AATATTTTAAGGAAAATTCATGG	........*..**.......	3	0.282299	0.15873	chr4	126036648	126036670	+	intergenic:ANKRD50-FAT4
cg152	AATATTTTTAGCCAAATTCAGGG	AATATTTTTAGCAGAATGCATGG	............**...*..	3	0.0280702	0.0598291	chr4	176924538	176924560	+	intergenic:GPM6A-MARK2P4
cg152	AATATTTTTAGCCAAATTCAGGG	AGAATTTTTAGGCAAATTCAAGA	.**........*........	3	0.2731	0.0176367	chr4	172045280	172045302	-	intergenic:RP11-344G13.2-RP11-384D10.1
cg152	AATATTTTTAGCCAAATTCAGGG	AATATTTTTCTCCATATTCAGGG	.........**...*.....	3	0.340235	0.025641	chr5	83103280	83103302	+	intergenic:RNU4-11P-RP11-456A14.1
cg152	AATATTTTTAGCCAAATTCAGGG	AACATTTTTAGACAAAGTCAGGG	..*........*....*...	3	0.58849	0.0360144	chr6	143434152	143434174	-	intergenic:RP1-45I4.2-AIG1
cg152	AATATTTTTAGCCAAATTCAGGG	AATATTTTTAGGAAAATTGAGGG	...........**.....*.	3	0.156319	0.0213675	chr6	93816172	93816194	+	intergenic:RP1-23E21.2-EPHA7
cg152	AATATTTTTAGCCAAATTCAGGG	AATATTTTTAGCCAGATATATGG	..............*..**.	3	0.0401507	0.2	chr7	78600414	78600436	-	intergenic:MAGI2-AS1-MAGI2-IT1
cg152	AATATTTTTAGCCAAATTCAGGG	AACATTTTTAGCCACATTCTGGG	..*...........*....*	3	0.381355	0.0701299	chr7	46817461	46817483	+	intergenic:AC011294.3-EPS15P1
cg152	AATATTTTTAGCCAAATTCAGGG	ATTATTTTTCACCAAATTCATGA	.*.......**.........	3	0.280287	0.016835	chr8	13847993	13848015	-	intergenic:RP11-480O10.2-RP11-510I21.1
cg152	AATATTTTTAGCCAAATTCAGGG	ATGAATTTTAGCCAAATTCAAGA	.**.*...............	3	0.467765	0.0126263	chr8	112240774	112240796	-	intergenic:EEF1A1P37-RP11-946L20.4
cg152	AATATTTTTAGCCAAATTCAGGG	AATAATCATAGCCAAATTCAGAG	....*.**............	3	0.32402	0.0712963	chr9	122745541	122745563	+	intergenic:RP11-360A18.1-MIR147A
cg152	AATATTTTTAGCCAAATTCAGGG	AAAATTTATACCCAAATTCATGA	..*....*..*.........	3	0.292472	0.0170068	chr9	11490376	11490398	+	intergenic:RP11-23D5.1-RP11-74C3.1
cg152	AATATTTTTAGCCAAATTCAGGG	ACTACTTTTAGCCAAATTCTTGG	.*..*..............*	3	1.49209	0.471429	chrX	97291836	97291858	+	intergenic:RP13-130D24.1-RPL6P29
cg152	AATATTTTTAGCCAAATTCAGGG	AATAGTTTAAGACAAATTCAAGG	....*...*..*........	3	0.783488	0.42449	chrX	103242836	103242858	+	intergenic:H2BFXP-H2BFWT
cg152	AATATTTTTAGCCAAATTCAGGG	AATAGTTTAAGACAAATTCAAGG	....*...*..*........	3	0.783488	0.42449	chrX	103257402	103257424	-	intergenic:H2BFXP-H2BFWT
cg152	AATATTTTTAGCCAAATTCAGGG	GATTTTTTTACCCAAATTCATGG	*..*......*.........	3	1.56222	0.272727	chrX	86623198	86623220	+	intergenic:SNORD45-RP1-52D1.1
cg152	AATATTTTTAGCCAAATTCAGGG	AATATTTTTAGGTAAATTTAGGG	...........**.....*.	3	0.156319	0.14359	chrX	37076444	37076466	+	intergenic:FTH1P18-RP11-31H15.2
cg152	AATATTTTTAGCCAAATTCAGGG	AATATTTTTAGGTAAATTTAGGG	...........**.....*.	3	0.156319	0.14359	chrX	37357150	37357172	-	intergenic:FTH1P19-FTH1P27
cg152	AATATTTTTAGCCAAATTCAGGG	AAAACTTTGAGCCAAATTCAGAG	..*.*...*...........	3	0.306465	0.114638	chrX	53356951	53356973	+	intergenic:Y_RNA-RP6-29D12.3
cg152	AATATTTTTAGCCAAATTCAGGG	AGAAATTTTAGCCAAATTCAGAG	.**.*...............	3	0.467765	0.0740741	chrX	56409741	56409763	+	intergenic:KLF8-UBQLN2
cg152	AATATTTTTAGCCAAATTCAGGG	AGAATTTTTAGCCAAAGTCAAAG	.**.............*...	3	0.246584	0.0174292	chrX	141235706	141235728	-	exon:RP3-406C18.1
cg152	AATATTTTTAGCCAAATTCAGGG	AATATTTTTATCCCAGTTCAAGG	..........*..*.*....	3	0.0353264	0.0158495	chrX	104730564	104730586	-	intergenic:IL1RAPL2-RNU6-207P
cg152	AATATTTTTAGCCAAATTCAGGG	AATAATTTTAGCCAAATTGCAGG	....*.............**	3	0.426623	0.0142045	chrX	86466906	86466928	-	intergenic:SNORD45-RP1-52D1.1
cg152	AATATTTTTAGCCAAATTCAGGG	TAGATTTTTGGCCAAATTCAAGG	*.*......*..........	3	2.48976	0.277778	chrY	16249837	16249859	+	intergenic:PNPLA4P1-AC010723.2
cg156	TTATATCTCGGGCCTTGGTAAGG	TGATGTCTCGGGCCTGGGTATGG	.*..*..........*....	3	0.541957	0.209354	chr1	211028496	211028518	-	intergenic:KCNH1-IPO8P1
cg156	TTATATCTCGGGCCTTGGTAAGG	GTCTATCTCTGGCCTTGGTAAGA	*.*......*..........	3	0.497951	0.0231302	chr13	90868007	90868029	+	intergenic:FAR1P1-KRT18P27/MIR622
cg156	TTATATCTCGGGCCTTGGTAAGG	TTAGATCTAGGGCCTTGGGAAGG	...*....*.........*.	3	0.6251	0.133929	chr14	66596638	66596660	+	intergenic:RP11-783L4.1-Y_RNA
cg156	TTATATCTCGGGCCTTGGTAAGG	TAATGTCTGGGGCCTTGGTAGGA	.*..*...*...........	3	0.318491	0.0261905	chr4	3851943	3851965	-	intergenic:ADRA2C-OR7E163P
cg156	TTATATCTCGGGCCTTGGTAAGG	CTATGTCTGGGGCCTTGGTACAG	*...*...*...........	3	0.326554	0.0990476	chr5	10329489	10329511	+	intergenic:CMBL-Y_RNA
cg156	TTATATCTCGGGCCTTGGTAAGG	TTAAGTCTCTGGCCTTGGTAGGG	...**....*..........	3	2.34257	0.278571	chr6	17317492	17317514	-	intergenic:RBM24-RP1-273P12.1
cg164	TAATTGACATGGAAAGGCAGGGG	TAATCAACATGGAAAGGCAGGGA	....**..............	2	0.631593	0.0694444	chr1	92279692	92279714	-	intergenic:TGFBR3-RN7SL653P
cg164	TAATTGACATGGAAAGGCAGGGG	TAATTGACAGGGTAAGGCAGAAG	.........*..*.......	2	0.407959	0.0388889	chr10	117574169	117574191	+	intergenic:ATRNL1-RP11-169K19.1
cg164	TAATTGACATGGAAAGGCAGGGG	TAAATTACATGGAAAGGCAGGAG	...*.*..............	2	0.660632	0.0823045	chr2	158098132	158098154	-	intergenic:AC016732.2-GALNT5
cg164	TAATTGACATGGAAAGGCAGGGG	CAATTGACATGGAAAGGCAAAGA	*..................*	2	2.085	0.0558036	chr21	27948063	27948085	+	intergenic:CYYR1-ADAMTS1
cg164	TAATTGACATGGAAAGGCAGGGG	TATTTGAAATGGAAAGGCAGTGA	..*....*............	2	1.24893	0.0318627	chr4	107490591	107490613	+	intergenic:RP13-612N21.1-ACTR6P1
cg164	TAATTGACATGGAAAGGCAGGGG	TAATTGACATAGAAAGGCAAAGG	..........*........*	2	1.86325	0.9375	chr5	175418467	175418489	+	intergenic:RP11-91H12.3-OR1X1P
cg164	TAATTGACATGGAAAGGCAGGGG	TAATTGACATAGAAAGGCAAAGG	..........*........*	2	1.86325	0.9375	chr5	177279312	177279334	-	intergenic:OR1X5P-RP11-423H2.5
cg164	TAATTGACATGGAAAGGCAGGGG	AAATTTACATGGAAAGGCAGAGG	*....*..............	2	3.83167	0.666667	chr6	153000455	153000477	-	intergenic:SYNE1-MYCT1
cg164	TAATTGACATGGAAAGGCAGGGG	AAATTGAAATAGAAAGGCAGGGG	*......*..*.........	3	1.56222	0.65	chr1	183699680	183699702	-	intergenic:RP11-293B7.1-RGL1
cg164	TAATTGACATGGAAAGGCAGGGG	TAATTGAGATGGAGAGGGAGAGG	.......*.....*...*..	3	0.0822039	0.04	chr1	40440734	40440756	+	intergenic:MFSD2A-CAP1
cg164	TAATTGACATGGAAAGGCAGGGG	AAATTGAAATGGAAAGGCAAAGG	*......*...........*	3	1.54444	0.609375	chr10	104098739	104098761	+	intergenic:AL160011.1-GBF1
cg164	TAATTGACATGGAAAGGCAGGGG	AAATTGATATGGAAAGGCAAAAG	*......*...........*	3	0.308889	0.212674	chr10	83153368	83153390	-	intergenic:AL356154.1-NRG3
cg164	TAATTGACATGGAAAGGCAGGGG	TAATTTTCATGGAAAGGCAAAGG	.....**............*	3	0.542936	0.273438	chr11	87423335	87423357	+	intergenic:RNU6-1063P-RP11-720D4.3
cg164	TAATTGACATGGAAAGGCAGGGG	TAAATGTCATAGAAAGGCAGAGG	...*..*...*.........	3	0.987961	0.208333	chr11	95193055	95193077	+	intergenic:RP11-712B9.2-Y_RNA
cg164	TAATTGACATGGAAAGGCAGGGG	AAATTGGCATGGGAAGGCAGGGG	*.....*.....*.......	3	0.785931	0.460358	chr13	105904577	105904599	+	intergenic:RPL7P45-DAOA-AS1
cg164	TAATTGACATGGAAAGGCAGGGG	TGATTGCCATGCAAAGGCAGTGG	.*....*....*........	3	0.945879	0.185294	chr13	37213059	37213081	-	intergenic:HIST1H2APS6-SERTM1
cg164	TAATTGACATGGAAAGGCAGGGG	TGATTGCCATGCAAAGGCAGTGG	.*....*....*........	3	0.945879	0.185294	chr13	37214856	37214878	+	intergenic:HIST1H2APS6-SERTM1
cg164	TAATTGACATGGAAAGGCAGGGG	TAATTGGCATGTTAAGGCAGGGG	......*....**.......	3	0.330773	0.081448	chr13	47614368	47614390	-	intergenic:HTR2A-GNG5P5
cg164	TAATTGACATGGAAAGGCAGGGG	TAAAAGACATGGAAAGACAGAAG	...**...........*...	3	0.235588	0.0576132	chr13	91697440	91697462	-	intergenic:BRK1P2-LINC00380
cg164	TAATTGACATGGAAAGGCAGGGG	TAATTGCCATGGAAAGCCATTGG	......*.........*..*	3	0.33549	0.0720588	chr14	36555905	36555927	+	intergenic:LINC00609-PTCSC3
cg164	TAATTGACATGGAAAGGCAGGGG	AAATTTATATGGAAAGGCAGAGA	*....*.*............	3	0.315364	0.0405093	chr16	62138467	62138489	-	intergenic:CDH8-RNU6-21P
cg164	TAATTGACATGGAAAGGCAGGGG	TAACTGACAAGGAAAGGCTGAGG	...*.....*........*.	3	0.942254	0.298643	chr18	24015810	24015832	-	intergenic:RP11-107K17.1-KCTD1
cg164	TAATTGACATGGAAAGGCAGGGG	TAATTTACATGAAAATGCAGGGG	.....*.....*...*....	3	0.144112	0	chr18	2023190	2023212	-	intergenic:CTD-2533G20.1-RP11-161I6.2
cg164	TAATTGACATGGAAAGGCAGGGG	TCATTGCCATGAAAAGGCAGGGG	.*....*....*........	3	0.945879	0.320833	chr19	34331933	34331955	-	intergenic:KCTD15-RN7SL150P
cg164	TAATTGACATGGAAAGGCAGGGG	TAAGTGAAAGGGAAAGGCAGGAG	...*...*.*..........	3	0.468514	0.052662	chr19	43508717	43508739	+	intergenic:CEACAMP7-PSG11
cg164	TAATTGACATGGAAAGGCAGGGG	TAATTTACATAGAAAGGCAAAGG	.....*....*........*	3	0.441185	0.625	chr2	76653502	76653524	-	intergenic:RP11-335E8.1-RN7SKP203
cg164	TAATTGACATGGAAAGGCAGGGG	TATTTGATATGGAAAAGCAGAGG	..*....*.......*....	3	0.518881	0.617647	chr2	186831768	186831790	+	intergenic:RPL21P32-AC097500.2
cg164	TAATTGACATGGAAAGGCAGGGG	CAATTGGCATTGAAAGGCAGGGG	*.....*...*.........	3	1.067	0.232708	chr2	193763918	193763940	-	intergenic:PCGEM1-AC092638.1
cg164	TAATTGACATGGAAAGGCAGGGG	TAATAGAATTGGAAAGGCAGTGG	....*..**...........	3	1.48263	0.195	chr2	62434570	62434592	+	intergenic:MIR5192-B3GNT2
cg164	TAATTGACATGGAAAGGCAGGGG	CAATTGATATGGAAAGGCAAAAG	*......*...........*	3	0.308889	0.182292	chr2	124218215	124218237	-	intergenic:AC073409.1-AC092646.3
cg164	TAATTGACATGGAAAGGCAGGGG	CAATTGATTTGGAAAGGCAGTAG	*......**...........	3	0.326554	0.116667	chr2	213011516	213011538	+	intergenic:ERBB4-MIR548F2
cg164	TAATTGACATGGAAAGGCAGGGG	TAATTCACATGGAAAGGCCTGGG	.....*............**	3	0.250402	0.0987461	chr2	215305171	215305193	-	intergenic:VWC2L-AC107218.3
cg164	TAATTGACATGGAAAGGCAGGGG	AAATTTATATGGAAAGGCAGAGA	*....*.*............	3	0.315364	0.0405093	chr2	189801515	189801537	-	intergenic:AC079613.1-COL3A1
cg164	TAATTGACATGGAAAGGCAGGGG	AAATTTACATGGAAAGGCAAAGG	*....*.............*	3	0.934389	0.625	chr20	57716755	57716777	-	intergenic:MRPS16P2-ZNF831
cg164	TAATTGACATGGAAAGGCAGGGG	TAATAGAAATGGAAAGGCCGTGG	....*..*..........*.	3	0.992537	0.0672414	chr21	25171776	25171798	-	intergenic:AP000459.7-AP000474.1
cg164	TAATTGACATGGAAAGGCAGGGG	TAATTAACAGGGAAGGGCAGGGG	.....*...*....*.....	3	0.409421	0.325	chr22	44358908	44358930	-	intergenic:RP4-796I17.5-SAMM50
cg164	TAATTGACATGGAAAGGCAGGGG	AAATTCACATGGAAATGCAGCGG	*....*.........*....	3	0.337973	0	chr22	45027227	45027249	+	intergenic:LINC00229-ANP32BP2
cg164	TAATTGACATGGAAAGGCAGGGG	TAATTAAAATGGAAAGGCAAGGG	.....*.*...........*	3	0.794928	0.609375	chr3	111406192	111406214	+	intergenic:PLCXD2-AS1-PLCXD2
cg164	TAATTGACATGGAAAGGCAGGGG	TAATTGACTTGAAAAGGCAAGGG	........*..*.......*	3	0.362519	0.525	chr3	136647158	136647180	+	exon:NCK1
cg164	TAATTGACATGGAAAGGCAGGGG	TAATGGATGTGGAAAGGCAGCAG	....*..**...........	3	0.296526	0.0967901	chr3	117004822	117004844	-	intergenic:LSAMP-RNU6-1200P
cg164	TAATTGACATGGAAAGGCAGGGG	TAAGTGAAATGGGAAGGCAGCAG	...*...*....*.......	3	0.212208	0.0686896	chr4	10135149	10135171	-	intergenic:WDR1-RP11-480G3.1
cg164	TAATTGACATGGAAAGGCAGGGG	TTAATGACCTGGAAAGGCAGAGA	.*.*....*...........	3	0.318491	0.0137429	chr4	179662407	179662429	+	intergenic:SNORD65-RP11-296L20.1
cg164	TAATTGACATGGAAAGGCAGGGG	TAATTGAAATGGAAGGGCTGTGG	.......*......*...*.	3	0.244137	0.2275	chr5	153264861	153264883	-	intergenic:GRIA1-AC091962.3
cg164	TAATTGACATGGAAAGGCAGGGG	TCATTGACATGGAGAGGGAGAGG	.*...........*...*..	3	0.0978617	0.0488889	chr5	112113987	112114009	-	intergenic:CBX3P3-RNU6-482P
cg164	TAATTGACATGGAAAGGCAGGGG	TGACAGACATGGAAAGGCAGAGA	.*.**...............	3	0.474407	0.0179739	chr5	133070533	133070555	-	intergenic:AC005178.1-snoU13
cg164	TAATTGACATGGAAAGGCAGGGG	AAATTTACATGGAAAGGCAAAGG	*....*.............*	3	0.934389	0.625	chr6	32844205	32844227	+	intergenic:PSMB9-PPP1R2P1
cg164	TAATTGACATGGAAAGGCAGGGG	TAACTTACATGGAAAGGCAAAGG	...*.*.............*	3	0.845399	0.404412	chr6	41332245	41332267	+	intergenic:AL136967.1-RP11-328M4.2
cg164	TAATTGACATGGAAAGGCAGGGG	TAATAAACATGGAAATGCAGAGG	....**.........*....	3	0.300935	0	chr6	145270283	145270305	-	intergenic:UTRN-AL356739.1
cg164	TAATTGACATGGAAAGGCAGGGG	AAATTCACATGGAAAGGCAAAGG	*....*.............*	3	0.934389	0.639205	chr7	130108797	130108819	-	intergenic:CEP41-RP11-2E11.5
cg164	TAATTGACATGGAAAGGCAGGGG	AAATTTATATGGAAAGGCAGAGG	*....*.*............	3	1.57682	0.583333	chr7	21997772	21997794	-	intergenic:CDCA7L-RAPGEF5
cg164	TAATTGACATGGAAAGGCAGGGG	TGATTGAAATGGGAAGGCAGTGA	.*.....*....*.......	3	0.223836	0.0235507	chr7	108410277	108410299	+	intergenic:CTA-369K23.1-C7orf66
cg164	TAATTGACATGGAAAGGCAGGGG	TAAGTGAGATGGAAAGGCTGAGG	...*...*..........*.	3	1.02308	0.216346	chr8	94614021	94614043	-	intergenic:LINC00535-ZNF317P1
cg164	TAATTGACATGGAAAGGCAGGGG	AAATTTACATAGAAAGGCAGAGG	*....*....*.........	3	0.945144	0.666667	chr9	93029168	93029190	+	intergenic:OR7E116P-RP11-389K14.3
cg164	TAATTGACATGGAAAGGCAGGGG	AAATTTACATGGAAAGGCAAAGG	*....*.............*	3	0.934389	0.625	chrX	118030129	118030151	+	intergenic:RP4-562J12.2-RP13-347D8.1
cg164	TAATTGACATGGAAAGGCAGGGG	TAATGAAAATGGAAAGGCAGTGG	....**.*............	3	1.43508	0.416	chrX	89170255	89170277	+	intergenic:AL161723.1-TGIF2LX
cg164	TAATTGACATGGAAAGGCAGGGG	TAATGAAAATGGAAAGGCAGTGG	....**.*............	3	1.43508	0.416	chrY	3440456	3440478	+	intergenic:PRRC2CP1-TGIF2LY
cg165	AATTGACATGGAAAGGCAGGGGG	AAATGACATGGAAAGGCTGGAAG	..*..............*..	2	0.524552	0.0925926	chr1	54787763	54787785	-	intergenic:RP5-997D24.3-SSBP3
cg165	AATTGACATGGAAAGGCAGGGGG	AAATTACATGGAAAGGCAGGAGA	..*.*...............	2	1.07667	0.014881	chr2	158098131	158098153	-	intergenic:AC016732.2-GALNT5
cg165	AATTGACATGGAAAGGCAGGGGG	AAGTGACTTGGAAAGGCAGGTGG	..*....*............	2	6.24467	0.214286	chr6	3319430	3319452	-	intergenic:RP11-506K6.4-SLC22A23
cg165	AATTGACATGGAAAGGCAGGGGG	AATTGTCATGGGAAGGCAGGAAG	.....*.....*........	2	0.398277	0.133745	chr6	83219586	83219608	+	intergenic:TPBG-UBE3D
cg165	AATTGACATGGAAAGGCAGGGGG	AATTTACATGGAAAGGTAAGGGG	....*...........*.*.	3	0.382127	0.1	chr1	82893439	82893461	-	intergenic:RP11-147G16.1-RP4-601K24.1
cg165	AATTGACATGGAAAGGCAGGGGG	AAATTACATGGTAAGGCAGGAAG	..*.*......*........	3	0.266007	0.0185185	chr1	171092484	171092506	+	intergenic:FMO3-FMO6P
cg165	AATTGACATGGAAAGGCAGGGGG	AATTGAGATGGAAAGCTAGGAGG	......*........**...	3	0.127309	0	chr1	220371306	220371328	-	intergenic:RAB3GAP2-SNORA36B
cg165	AATTGACATGGAAAGGCAGGGGG	AATTGACAGGGTAAGGCAGAAGG	........*..*.......*	3	0.362519	0.193452	chr10	117574170	117574192	+	intergenic:ATRNL1-RP11-169K19.1
cg165	AATTGACATGGAAAGGCAGGGGG	AATTTGGATGGAAAGGCAGGAGG	....***.............	3	0.958618	0.10084	chr11	83533007	83533029	+	intergenic:LDHAL6DP-DLG2
cg165	AATTGACATGGAAAGGCAGGGGG	AATAGACCTGGAAAGGGAGGGGG	...*...*........*...	3	1.17794	0.0120048	chr11	2419200	2419222	+	intergenic:CD81-TSSC4
cg165	AATTGACATGGAAAGGCAGGGGG	AATTTACAGGGAGAGGCAGGTGG	....*...*...*.......	3	0.631882	0.121118	chr17	55508807	55508829	+	intergenic:RN7SL437P-MSI2
cg165	AATTGACATGGAAAGGCAGGGGG	AATTTACATGAAAATGCAGGGGG	....*.....*...*.....	3	0.418676	0.0428571	chr18	2023189	2023211	-	intergenic:CTD-2533G20.1-RP11-161I6.2
cg165	AATTGACATGGAAAGGCAGGGGG	CATTGCCATGAAAAGGCAGGGGG	*....*....*.........	3	0.945144	0.38961	chr19	34331932	34331954	-	intergenic:KCTD15-RN7SL150P
cg165	AATTGACATGGAAAGGCAGGGGG	AAGTGAAAGGGAAAGGCAGGAGG	..*...*.*...........	3	1.04658	0.232143	chr19	43508718	43508740	+	intergenic:CEACAMP7-PSG11
cg165	AATTGACATGGAAAGGCAGGGGG	AATTCACATGGAAAGGCCTGGGG	....*............**.	3	0.194537	0.0997732	chr2	215305170	215305192	-	intergenic:VWC2L-AC107218.3
cg165	AATTGACATGGAAAGGCAGGGGG	AATTAAACTGGAAAGGCAGGCAG	....*.**............	3	0.32402	0.0722222	chr2	72500828	72500850	+	intergenic:EXOC6B-AC006461.2
cg165	AATTGACATGGAAAGGCAGGGGG	AATTCACATGGAATTGCAGGAGG	....*........**.....	3	0.112401	0.0598639	chr2	113684165	113684187	+	intergenic:IL37-AC079753.5
cg165	AATTGACATGGAAAGGCAGGGGG	ATTCTACATGGAAAGGCAGGGGA	.*.**...............	3	0.474407	0.00980392	chr21	20047057	20047079	+	intergenic:AF240627.2-MIR548X
cg165	AATTGACATGGAAAGGCAGGGGG	TGGTGACATGGAAAGGCAGGGGG	***.................	3	2.28742	0.4	chr22	48793865	48793887	-	intergenic:MIR3201-RP11-536P6.3
cg165	AATTGACATGGAAAGGCAGGGGG	AATTAACAGGGAAGGGCAGGGGG	....*...*....*......	3	0.249602	0.25037	chr22	44358907	44358929	-	intergenic:RP4-796I17.5-SAMM50
cg165	AATTGACATGGAAAGGCAGGGGG	AATTGACTGGGAAGGGCAGGTGG	.......**....*......	3	0.231558	0.12381	chr22	43750823	43750845	-	intergenic:SCUBE1-RP4-754E20__A.5
cg165	AATTGACATGGAAAGGCAGGGGG	AATTCACAGAGAAAGGCAGGAAG	....*...**..........	3	0.279527	0.117695	chr22	19582859	19582881	+	intergenic:CLDN5-AC000077.2
cg165	AATTGACATGGAAAGGCAGGGGG	AATTCACATGGAAATGCAGCGGG	....*.........*....*	3	0.362968	0.048105	chr22	45027228	45027250	+	intergenic:LINC00229-ANP32BP2
cg165	AATTGACATGGAAAGGCAGGGGG	AGTGGACATGGCAAGGCAGGAGG	.*.*.......*........	3	1.38489	0.131579	chr3	32644688	32644710	-	intergenic:AC104306.4-IGBP1P3
cg165	AATTGACATGGAAAGGCAGGGGG	ATTTGAAATGGAAAGGCAGTGAG	.*....*............*	3	0.20382	0.0989899	chr4	107490592	107490614	+	intergenic:RP13-612N21.1-ACTR6P1
cg165	AATTGACATGGAAAGGCAGGGGG	CAGTGACATGCAAAGGCAGGAAG	*.*.......*.........	3	0.30807	0.047619	chr5	54294171	54294193	-	intergenic:ESM1-CTD-2313F11.1
cg165	AATTGACATGGAAAGGCAGGGGG	AATTTACATGGAAAGGCAAAGGG	....*.............**	3	0.426623	0.200893	chr6	32844206	32844228	+	intergenic:PSMB9-PPP1R2P1
cg165	AATTGACATGGAAAGGCAGGGGG	AACTGACCCGGAAAGGCAGGAAG	..*....**...........	3	0.306465	0.043956	chr6	30572206	30572228	-	exon:PPP1R10
cg165	AATTGACATGGAAAGGCAGGGGG	ATATGAAATGGAAAGGCAGGAGA	.**...*.............	3	0.334518	0.0270563	chr6	82162340	82162362	-	intergenic:RP11-486E2.1-FAM46A
cg165	AATTGACATGGAAAGGCAGGGGG	AACTGACCCGGAAAGGCAGGAAG	..*....**...........	3	0.306465	0.043956	chr6_cox_hap2	2084259	2084281	-	exon:PPP1R10
cg165	AATTGACATGGAAAGGCAGGGGG	AACTGACCCGGAAAGGCAGGAAG	..*....**...........	3	0.306465	0.043956	chr6_dbb_hap3	1865844	1865866	-	exon:PPP1R10
cg165	AATTGACATGGAAAGGCAGGGGG	AACTGACCCGGAAAGGCAGGAAG	..*....**...........	3	0.306465	0.043956	chr6_mann_hap4	1920278	1920300	-	exon:PPP1R10
cg165	AATTGACATGGAAAGGCAGGGGG	AACTGACCCGGAAAGGCAGGAAG	..*....**...........	3	0.306465	0.043956	chr6_mcf_hap5	1954061	1954083	-	exon:PPP1R10
cg165	AATTGACATGGAAAGGCAGGGGG	AACTGACCCGGAAAGGCAGGAAG	..*....**...........	3	0.306465	0.043956	chr6_qbl_hap6	1865114	1865136	-	exon:PPP1R10
cg165	AATTGACATGGAAAGGCAGGGGG	AACTGACCCGGAAAGGCAGGAAG	..*....**...........	3	0.306465	0.043956	chr6_ssto_hap7	1904485	1904507	-	exon:PPP1R10
cg165	AATTGACATGGAAAGGCAGGGGG	TCATGACATGGAAAGGCAGGTAG	***.................	3	0.457485	0.145503	chr7	6628500	6628522	-	exon:ZDHHC4/AC079742.4
cg165	AATTGACATGGAAAGGCAGGGGG	AATTCACAGAGAAAGGCAGGAAG	....*...**..........	3	0.279527	0.117695	chr7	57939294	57939316	-	intergenic:RP11-548K12.12-RP11-715L17.1
cg165	AATTGACATGGAAAGGCAGGGGG	AATGGAAGTGGAAAGGCAGGTGA	...*..**............	3	0.331469	0.0238715	chr8	127386617	127386639	+	intergenic:RP11-65D17.1-RP11-103H7.1
cg165	AATTGACATGGAAAGGCAGGGGG	AATTTACATAGAAAGGCAGAGGA	....*....*.........*	3	0.249473	0.0182292	chr9	93029169	93029191	+	intergenic:OR7E116P-RP11-389K14.3
cg173	CTTGTCTGTCAAATGCCATATGG	CTAGTCTGTCAAATGCCTTAGGG	..*..............*..	2	2.62276	0.357143	chr7	127673268	127673290	-	intergenic:LRRC4-SND1
cg173	CTTGTCTGTCAAATGCCATATGG	CGTGTTTCTCAAATGCCATAGGA	.*...*.*............	3	0.307764	0.0333333	chr1	219730165	219730187	-	intergenic:RP11-95P13.1-RP11-95P13.2
cg173	CTTGTCTGTCAAATGCCATATGG	CTTGTCAGTCAAATGCCAACAGG	......*...........**	3	0.274492	0.0568182	chr11	129601532	129601554	+	intergenic:RPS27P20-RP11-507F16.1
cg173	CTTGTCTGTCAAATGCCATATGG	CTTATTTGTTAAATGCCATACGA	...*.*...*..........	3	0.283451	0.0546218	chr15	35354141	35354163	+	intergenic:RP11-463I20.2-RP11-323I15.3
cg173	CTTGTCTGTCAAATGCCATATGG	CTTGTCTGTCATAGGCCAGAAGG	...........*.*....*.	3	0.060185	0	chr19	14825536	14825558	+	exon:ZNF333
cg173	CTTGTCTGTCAAATGCCATATGG	CAACTCTGTCAAATGCCATACGA	.***................	3	0.457485	0.0222204	chr3	163658133	163658155	+	intergenic:AC092962.1-RP11-208P4.1
cg173	CTTGTCTGTCAAATGCCATATGG	CTTGTCTCTCAAATCCCATGGGG	.......*......*....*	3	0.332295	0.128342	chr4	108838276	108838298	-	intergenic:RP11-286E11.1/SGMS2-CYP2U1/RP11-286E11.1
cg173	CTTGTCTGTCAAATGCCATATGG	CTTTTCTCTCAATTGCCATAAAG	...*...*....*.......	3	0.212208	0.0174048	chr7	124234166	124234188	+	intergenic:RP5-1106E3.1-RNU6-102P
cg174	TGACAGACAAGAAGCGAGAGAGG	TGACAGACAAGAAGGGATAGTGG	..............*..*..	2	0.300612	0.0333333	chr20	1302092	1302114	-	intergenic:SDCBP2-SDCBP2-AS1/SDCBP2
cg174	TGACAGACAAGAAGCGAGAGAGG	TGACAGAGAAGAAGAGAGAGAGA	.......*......*.....	2	0.38	0.00992063	chr5	109397321	109397343	-	intergenic:AC011366.3/PGAM5P1-TMEM232
cg174	TGACAGACAAGAAGCGAGAGAGG	TGACAGAAAAGAGGGGAGAGGGG	.......*....*.*.....	3	0.270316	0.0211957	chr10	102509206	102509228	-	exon:PAX2
cg174	TGACAGACAAGAAGCGAGAGAGG	TGGCAGAGATGAAGCGAGAGGGG	..*....*.*..........	3	2.36681	0.346639	chr12	103437833	103437855	+	intergenic:ASCL1-RP11-328J6.1
cg174	TGACAGACAAGAAGCGAGAGAGG	TGACAGATAAGAAGTGACAGTGG	.......*......*..*..	3	0.147857	0.0277778	chr14	55997231	55997253	+	intergenic:KTN1-AS1-RPL7AP4
cg174	TGACAGACAAGAAGCGAGAGAGG	TAACAGACAAGAAGCCAGACAGG	.*.............*...*	3	0.25664	0	chr18	7128530	7128552	-	intergenic:LAMA1-SLC25A51P2
cg174	TGACAGACAAGAAGCGAGAGAGG	TAAGAGAAAAGAAGCGAGAGGGG	.*.*...*............	3	2.54351	0.275	chr2	222665964	222665986	-	intergenic:AC068489.1-AC009302.2
cg174	TGACAGACAAGAAGCGAGAGAGG	TGCCTGACAAGAAGCAAGAGGGG	..*.*..........*....	3	0.518881	0.155844	chr2	226594181	226594203	+	intergenic:AC016717.1/RP11-314B1.2-AC080002.1
cg174	TGACAGACAAGAAGCGAGAGAGG	AGACAGAAAAGAAGGGAGAGAGG	*......*......*.....	3	0.844444	0.0325	chr2	208134250	208134272	+	intergenic:MIR1302-4-AC007879.6
cg174	TGACAGACAAGAAGCGAGAGAGG	TGACAGCCAAGAAGTGAGGGCGG	......*.......*...*.	3	0.171443	0.0109375	chr20	41955171	41955193	-	intergenic:SCARNA15-RP5-862K6.4
cg174	TGACAGACAAGAAGCGAGAGAGG	TGTCAGACAAGAAGTGAGGGTGG	..*...........*...*.	3	0.278928	0.0176471	chr22	33053413	33053435	-	intergenic:RNA5SP497-LL22NC01-116C6.1
cg174	TGACAGACAAGAAGCGAGAGAGG	TGACAGACAAGGAACCAGAGAGG	...........*.*.*....	3	0.0305965	0	chr5	136950929	136950951	+	intergenic:SPOCK1-KLHL3
cg174	TGACAGACAAGAAGCGAGAGAGG	TGACAGACAGAAAGCCAGAGGGG	.........**....*....	3	0.223622	0	chr7	155172488	155172510	-	intergenic:BLACE-AC008060.7
cg174	TGACAGACAAGAAGCGAGAGAGG	AGAGAGACAAGAAGAGAGAGAGG	*..*..........*.....	3	0.844444	0.111111	chr9	75990048	75990070	+	intergenic:AL449083.1-RP11-404E6.1
cg174	TGACAGACAAGAAGCGAGAGAGG	GGACAGACAAGAAGCCAGGGTGG	*..............*..*.	3	0.193864	0	chrX	109581610	109581632	+	intergenic:AMMECR1-GNG5P2
cg174	TGACAGACAAGAAGCGAGAGAGG	TGACAGAAGAGAAGAGAGAGAGG	.......**.....*.....	3	0.426778	0.0962963	chrY	19655991	19656013	-	intergenic:TUBB1P2-FAM224B
cg174	TGACAGACAAGAAGCGAGAGAGG	TGACAGAAGAGAAGAGAGAGAGG	.......**.....*.....	3	0.426778	0.0962963	chrY	20523765	20523787	+	intergenic:FAM224A-TUBB1P1
cg202	ACAATGGCCCCTCAAAAGCAGGG	ACCATGGCCCCCCAAAAGCCTGG	..*........*.......*	3	0.700099	0.0922761	chr10	17250035	17250057	+	intergenic:TRDMT1-VIM-AS1
cg202	ACAATGGCCCCTCAAAAGCAGGG	TCTATGACCCCTCAAAAGCAGAG	*.*...*.............	3	0.342579	0.183007	chr11	27601366	27601388	-	intergenic:BDNF-AS-RP11-587D21.1
cg202	ACAATGGCCCCTCAAAAGCAGGG	CTAATTGCCCCTCAAAAGCAAAG	**...*..............	3	0.300523	0.13468	chr13	76716586	76716608	-	intergenic:RN7SL571P-KCTD12/AC000403.1
cg202	ACAATGGCCCCTCAAAAGCAGGG	ACAGTGTCCCCTCAAAATCATGG	...*..*..........*..	3	0.421806	0.238095	chr15	37622722	37622744	+	intergenic:RP11-597G23.1-RP11-720L8.1
cg202	ACAATGGCCCCTCAAAAGCAGGG	ACAAAAGCCCCTCAAGAGCAGGG	....**.........*....	3	0.300935	0.0961538	chr16	13068961	13068983	-	intergenic:SHISA9-AC092380.1
cg202	ACAATGGCCCCTCAAAAGCAGGG	ACACTGGCACCTCAATAGCAAGG	...*....*......*....	3	0.31248	0	chr17	14121984	14122006	-	intergenic:AC005224.2-CDRT15
cg202	ACAATGGCCCCTCAAAAGCAGGG	AAGCTGGCCCCTCAAAAGCAGAG	.***................	3	0.457485	0.0406681	chr19	19690674	19690696	+	exon:PBX4
cg202	ACAATGGCCCCTCAAAAGCAGGG	ACAATGGTCCCTCAAACGCCTGG	.......*........*..*	3	0.477364	0.0350936	chr19	57736040	57736062	-	intergenic:ZNF264-AURKC
cg202	ACAATGGCCCCTCAAAAGCAGGG	ACAATCACCCATCAAAAGCAAGG	.....**...*.........	3	0.569589	0.511364	chr21	41231858	41231880	-	intergenic:IGSF5-PCP4
cg202	ACAATGGCCCCTCAAAAGCAGGG	GCAATGGCCCCTCTCAAGCATGG	*............**.....	3	0.125822	0.145455	chr3	133209607	133209629	+	intergenic:BFSP2-RP11-91K8.4
cg202	ACAATGGCCCCTCAAAAGCAGGG	ATAATACCCCCTCAAAAGCAAGG	.*...**.............	3	1.02629	0.625	chr8	115567316	115567338	-	intergenic:RP11-393K19.1-RP11-192P9.1
cg202	ACAATGGCCCCTCAAAAGCAGGG	ACAGTGGCCCTACAAAAGCATGG	...*......**........	3	0.729696	0.153846	chr8	116151739	116151761	-	intergenic:RP11-192P9.1-TRPS1
cg202	ACAATGGCCCCTCAAAAGCAGGG	ACAGTGGCCCCACAAAAACATGG	...*.......*.....*..	3	0.303849	0.346154	chrX	89581437	89581459	+	intergenic:UBE2V1P9-RNU6-555P
cg202	ACAATGGCCCCTCAAAAGCAGGG	AATATGGGCCCTCAAAAGCATAG	.**....*............	3	0.50158	0.0855615	chrX	14941376	14941398	+	intergenic:MOSPD2-TPT1P14
cg202	ACAATGGCCCCTCAAAAGCAGGG	ACAGTGGCCCCACAAAAACATGG	...*.......*.....*..	3	0.303849	0.346154	chrY	3771233	3771255	+	intergenic:UBE2V1P3-AC010084.1
cg214	GAAACTCACCTGGTGCTGCGCGG	GAAACTCACCTGGTTCTGCTGGG	..............*....*	2	0.707788	0.1	chr10	48470669	48470691	+	intergenic:GDF10-PTPN20B
cg214	GAAACTCACCTGGTGCTGCGCGG	GAATCTCAGCTGGTGCTGCGCAG	...*....*...........	2	0.773933	0.102132	chr11	111385660	111385682	+	exon:RP11-794P6.6/C11orf88
cg214	GAAACTCACCTGGTGCTGCGCGG	GACACTCACATGGTGCTGCAGGG	..*......*.........*	3	1.31055	0.348214	chr1	232420982	232421004	+	intergenic:RN7SL299P-SIPA1L2
cg214	GAAACTCACCTGGTGCTGCGCGG	GGAAGTCACCAGGTGCTGCGAGA	.*..*.....*.........	3	0.304329	0.025	chr10	1391098	1391120	+	intergenic:ADARB2-RP11-398B16.2
cg214	GAAACTCACCTGGTGCTGCGCGG	GAGACCCACCTGGTGCTGCCAGG	..*..*.............*	3	0.860894	0.238095	chr12	26390656	26390678	+	intergenic:SSPN/RP11-283G6.5-SSPN
cg214	GAAACTCACCTGGTGCTGCGCGG	GAGACTCACCTGGTTCTCCGTGG	..*...........*..*..	3	0.168215	0.0415722	chr17	36638371	36638393	-	exon:ARHGAP23
cg214	GAAACTCACCTGGTGCTGCGCGG	GAAACTCACCTGGTGGGGGGAGG	...............**.*.	3	0.049479	0.00226244	chr17	37785802	37785824	-	exon:PPP1R1B
cg214	GAAACTCACCTGGTGCTGCGCGG	GCAACTCAGCTGGTGCTGCAGGG	.*......*..........*	3	0.911667	0.455995	chr22	30428213	30428235	-	intergenic:MTMR3-CTA-85E5.10
cg214	GAAACTCACCTGGTGCTGCGCGG	GCACCTCACCTGGTGCTGAGCAG	.*.*..............*.	3	0.218033	0.0308123	chr3	47498965	47498987	+	intergenic:SCAP-snoU13
cg214	GAAACTCACCTGGTGCTGCGCGG	GACACTAATCTGGTGCTGCGTGG	..*...*.*...........	3	1.04658	0.28125	chr5	173479149	173479171	-	intergenic:NSG2-RP11-619L12.3
cg214	GAAACTCACCTGGTGCTGCGCGG	GACACTCACTTGGTGCTGAGGGG	..*......*........*.	3	0.958556	0.172869	chr6	14582414	14582436	-	intergenic:RP3-448I9.1-RP11-330A16.1
cg214	GAAACTCACCTGGTGCTGCGCGG	GAAACTCACCTGGGGCTGGTTGG	.............*....**	3	0.0497813	0	chr8	23494429	23494451	+	intergenic:RP11-583M2.2-NKX3-1
cg218	ATGCCCTCCTTCTACAGTCATGG	AACCCCTCCTTCTACAGTCAAGG	.**.................	2	5.1467	0.325444	chr13	42093721	42093743	-	intergenic:RGCC-VWA8/MIR5006
cg218	ATGCCCTCCTTCTACAGTCATGG	AGGCCCTCCTTCTCCAGTCAGGA	.*...........*......	2	0.30117	0.0125	chr4	129445692	129445714	-	intergenic:RP11-420A23.1-RP11-130C6.1
cg218	ATGCCCTCCTTCTACAGTCATGG	ATGCCCCCATTCTACAGTCAGGG	......*.*...........	2	2.27843	0.589286	chr5	150970143	150970165	+	intergenic:FAT2-CTB-113P19.4
cg218	ATGCCCTCCTTCTACAGTCATGG	ATGCCCTCATTTTACAGACAAGG	........*..*.....*..	3	0.161541	0.307692	chr10	106352343	106352365	-	intergenic:RP11-127O4.3-RP11-127O4.2
cg218	ATGCCCTCCTTCTACAGTCATGG	ATGGTTTCCTTCTACAGTCAGGA	...***..............	3	0.280708	0.0205177	chr10	46295646	46295668	+	intergenic:FAM21C-RP11-175I17.6
cg218	ATGCCCTCCTTCTACAGTCATGG	ATGGTTTCCTTCTACAGTCAGGA	...***..............	3	0.280708	0.0205177	chr10	47956694	47956716	+	intergenic:FAM21B-SLC9A3P4
cg218	ATGCCCTCCTTCTACAGTCATGG	ATGGTTTCCTTCTACAGTCAGGA	...***..............	3	0.280708	0.0205177	chr10	51199275	51199297	+	intergenic:FAM21D-RP11-592B15.8
cg218	ATGCCCTCCTTCTACAGTCATGG	ATGGTTTCCTTCTACAGTCAGGA	...***..............	3	0.280708	0.0205177	chr10	51798340	51798362	-	intergenic:SLC9A3P3-RP11-324H6.5
cg218	ATGCCCTCCTTCTACAGTCATGG	ATGGTTTCCTTCTACAGTCAGGA	...***..............	3	0.280708	0.0205177	chr10	51900533	51900555	+	intergenic:FAM21A-SLC9A3P1
cg218	ATGCCCTCCTTCTACAGTCATGG	ATGCCCACCTTTCACAGTCAGGG	......*....**.......	3	0.330773	0.371964	chr14	65371194	65371216	-	intergenic:SPTB-RPPH1-2P
cg218	ATGCCCTCCTTCTACAGTCATGG	AGGCCCTCTTTCTACAGCCAGGG	.*......*........*..	3	0.401299	0.315	chr14	34426683	34426705	+	intergenic:EGLN3-AL358340.1
cg218	ATGCCCTCCTTCTACAGTCATGG	ATGCCCTCCTTCCACAGTTGAGG	............*.....**	3	0.13249	0.278638	chr15	65388287	65388309	+	exon:UBAP1L
cg218	ATGCCCTCCTTCTACAGTCATGG	ATGCAATCCTTCTAGAGTCATGG	....**........*.....	3	0.456394	0.0265306	chr2	136818823	136818845	+	intergenic:AC093391.2-AC068492.1
cg218	ATGCCCTCCTTCTACAGTCATGG	ATGCCCTCTTATTACAGTCAGGG	........*.**........	3	0.39575	0.353365	chr20	29944863	29944885	-	intergenic:RNA5SP480-DEFB117
cg218	ATGCCCTCCTTCTACAGTCATGG	ACCCCCTCCTCCTACAGTCACAG	.**.......*.........	3	0.300068	0.0569801	chr20	48809635	48809657	-	intergenic:CEBPB-RP11-290F20.3
cg218	ATGCCCTCCTTCTACAGTCATGG	CTGCCCTCCTTCGCCAGTCAGGG	*...........**......	3	0.176425	0.0479148	chr22	31289608	31289630	+	exon:OSBP2
cg218	ATGCCCTCCTTCTACAGTCATGG	ATGTTCTCCTTCTACAGACAAGG	...**............*..	3	0.617579	0.339394	chr3	12517036	12517058	-	intergenic:PPARG-TSEN2
cg218	ATGCCCTCCTTCTACAGTCATGG	CTACCCTCCTTCCACAGTCATGA	*.*.........*.......	3	0.226919	0.0352444	chr4	100283172	100283194	-	intergenic:ADH1C-ADH7
cg218	ATGCCCTCCTTCTACAGTCATGG	CTGCCCTCCCTCTACAGTAAGAG	*........*........*.	3	0.207615	0.0507937	chr6	39737695	39737717	-	intergenic:KIF6-DAAM2
cg218	ATGCCCTCCTTCTACAGTCATGG	ATGACTTCCTTCTACACTCAAGG	...*.*..........*...	3	0.712653	0.183989	chr9	36015387	36015409	+	intergenic:OR2S1P-OR2AM1P
cg223	TTCTTGTAGGGTGAACACCGTGG	TTCATGTAGGCTGAACACAGAGG	...*......*.......*.	3	0.567808	0.0874636	chr1	203600198	203600220	-	intergenic:ATP2B4-RP11-90O23.1
cg223	TTCTTGTAGGGTGAACACCGTGG	TTGTTGTTGTGTGAACACCGTAG	..*....*.*..........	3	0.473361	0.0451389	chr10	18982152	18982174	-	intergenic:ARL5B-AIFM1P1
cg242	AAATTCCAGGTTGTCATCAATGG	AAAGTGCAGGTTGTCATCAAAAG	...*.*..............	2	0.660632	0.0810185	chr15	29413909	29413931	+	exon:FAM189A1
cg242	AAATTCCAGGTTGTCATCAATGG	ATATTTCAGGTTGTCATCCATGG	.*...*............*.	3	0.659549	0.139722	chr1	119091757	119091779	+	intergenic:RNA5SP56-PSMC1P12
cg242	AAATTCCAGGTTGTCATCAATGG	AGATTCCAGTTTGTCATCACTGA	.*.......*.........*	3	0.274843	0.0102588	chr1	199295272	199295294	-	intergenic:AC105941.1-RP11-104D3.1
cg242	AAATTCCAGGTTGTCATCAATGG	GAATTCTAGGTGGTCATCAATGG	*.....*....*........	3	0.971794	0.40625	chr11	57868222	57868244	+	intergenic:OR9L1P-OR9I3P
cg242	AAATTCCAGGTTGTCATCAATGG	AAGCTCCAGGTTGTCATCAGAAG	..**...............*	3	0.284593	0.0783958	chr12	48294538	48294560	+	intergenic:VDR-RP11-89H19.1
cg242	AAATTCCAGGTTGTCATCAATGG	AAATTGCAAGTTATCATCAAAGG	.....*..*...*.......	3	0.37285	0.296703	chr14	41354920	41354942	+	intergenic:RP11-662J14.2-RP11-129M6.1
cg242	AAATTCCAGGTTGTCATCAATGG	AAATTTCAGGTTATCACCAAAGG	.....*......*...*...	3	0.260685	0.605042	chr15	38699697	38699719	-	intergenic:SPRED1-FAM98B
cg242	AAATTCCAGGTTGTCATCAATGG	AAATTCCATGTAATCATCAATGG	........*..**.......	3	0.282299	0.393846	chr15	41880181	41880203	+	intergenic:TYRO3-RP11-380D11.2
cg242	AAATTCCAGGTTGTCATCAATGG	AAATTCCAGGTAATCAGCAATGG	...........**...*...	3	0.182066	0.0868778	chr17	69366916	69366938	+	intergenic:RNU6-305P-AC118653.2
cg242	AAATTCCAGGTTGTCATCAATGG	AAATTCCAGGTTCTCTTGAAGGG	............*..*.*..	3	0.0324032	0	chr18	66968737	66968759	-	intergenic:RP11-674P19.2-DOK6
cg242	AAATTCCAGGTTGTCATCAATGG	AAATCCCAGGTGGTCCTCAATGG	....*......*...*....	3	0.244727	0	chr19	44777336	44777358	-	exon:ZNF233/ZNF235
cg242	AAATTCCAGGTTGTCATCAATGG	AAACTTGAGGTTGTCATCAAGGG	...*.**.............	3	0.98016	0.282748	chr2	221411874	221411896	-	intergenic:AC019051.1-AC067956.1
cg242	AAATTCCAGGTTGTCATCAATGG	AAATTCCAGGATGTAATTAAAGG	..........*...*..*..	3	0.0759819	0.107143	chr2	156957049	156957071	+	intergenic:AC073551.1-NR4A2
cg242	AAATTCCAGGTTGTCATCAATGG	AAACTCCAGGTTCTCATCCATGG	...*........*.....*.	3	0.395931	0.0563681	chr2	149793871	149793893	-	exon:KIF5C
cg242	AAATTCCAGGTTGTCATCAATGG	TAATTCCAGTTTGTCATCCAGGA	*........*........*.	3	0.207615	0.0116739	chr2	194129934	194129956	+	intergenic:AC092638.1-AC092638.2
cg242	AAATTCCAGGTTGTCATCAATGG	AAATTTCAAGTGGTCATCAAAGG	.....*..*..*........	3	0.462588	0.298469	chr4	161003916	161003938	-	intergenic:RP11-6C14.1-RP11-502M1.1
cg242	AAATTCCAGGTTGTCATCAATGG	AAATTCTATGTTGTCATCTAAGG	......*.*.........*.	3	0.390864	0.233333	chr4	44936075	44936097	-	intergenic:RP11-55C6.1-PRDX4P1
cg242	AAATTCCAGGTTGTCATCAATGG	AAATTTCTGATTGTCATCAAGGG	.....*.*.*..........	3	1.35209	0.371429	chr6	2541937	2541959	-	intergenic:GMDS-AS1-C6orf195
cg242	AAATTCCAGGTTGTCATCAATGG	AAACTTCAGTTTGTCATCAAAAG	...*.*...*..........	3	0.283451	0.126566	chr7	54124861	54124883	-	intergenic:RP11-806J6.1-RP11-436F9.1
cg242	AAATTCCAGGTTGTCATCAATGG	AGATTCCAGGTTGTAATCATGGG	.*............*....*	3	0.39988	0.106667	chr8	85135892	85135914	+	intergenic:RALYL-AC103816.1
cg242	AAATTCCAGGTTGTCATCAATGG	AAATTCCATATTATCATCAATGG	........**..*.......	3	0.52845	0.459487	chrX	72482016	72482038	-	intergenic:AC004074.4-YWHAZP8
cg254	TTCCTCTAGCAGAATTGTCATGG	ATCCTCTAGCAGATTTGTCAAGA	*............*......	2	0.329186	0.037037	chr3	23804012	23804034	+	intergenic:RNU6-788P-AC020626.1
cg254	TTCCTCTAGCAGAATTGTCATGG	ATCCTCTAGAAGAATTGTCGTGG	*........*.........*	3	1.42243	0.662745	chr1	201149511	201149533	-	intergenic:TMEM9-IGFN1
cg254	TTCCTCTAGCAGAATTGTCATGG	TTCCTCTAGCAGAACTAACATGG	..............*.**..	3	0.0479703	0.169697	chr1	234053344	234053366	+	intergenic:SLC35F3-RP11-488L4.1
cg254	TTCCTCTAGCAGAATTGTCATGG	TTCCTATAGCAGCCTTGTCAGGG	.....*......**......	3	0.0932259	0.0418904	chr1	229182942	229182964	+	intergenic:ISCA1P2-RP5-1065P14.2
cg254	TTCCTCTAGCAGAATTGTCATGG	TTTCTCTAGGAAAATTGTCATGA	..*......*.*........	3	0.244992	0.017329	chr1	195799665	195799687	-	intergenic:AL357932.1-RP11-476B1.1
cg254	TTCCTCTAGCAGAATTGTCATGG	TGTCTCTAGAAGAATTGTCACAG	.**......*..........	3	0.485345	0.129759	chr16	67203091	67203113	+	exon:HSF4
cg254	TTCCTCTAGCAGAATTGTCATGG	AGCCTCTGGCAGAATTGTCAGGA	**.....*............	3	0.521262	0.0427778	chr2	122839780	122839802	-	intergenic:AC018737.3-AC062020.2
cg254	TTCCTCTAGCAGAATTGTCATGG	TTAATCTAGCAGAATTGTTATGA	..**..............*.	3	0.208156	0.0233918	chr2	117155265	117155287	-	intergenic:DPP10-RP11-338I24.1
cg254	TTCCTCTAGCAGAATTGTCATGG	TTTCTCAAGCAGAATTGTCTAGG	..*...*............*	3	0.971885	0.360937	chr3	189630373	189630395	-	intergenic:TP63-LEPREL1
cg254	TTCCTCTAGCAGAATTGTCATGG	AGCCTTTAGCAGAATTGTCAAAG	**...*..............	3	0.300523	0.202222	chr6	56857234	56857256	+	exon:BEND6
cg254	TTCCTCTAGCAGAATTGTCATGG	TTCTTCTACAAGAATTGTCATGA	...*....**..........	3	0.286262	0.0259259	chr9	24736563	24736585	+	intergenic:RP11-20A20.2-AL157830.1
cg254	TTCCTCTAGCAGAATTGTCATGG	TTTCTCTAGTAGAATTCTCAGGA	..*......*......*...	3	0.220325	0.0105729	chr9	93200206	93200228	+	intergenic:RP11-389K14.3-RP11-555F9.2
