# Supplementary material for: Systematic identification and characterization of high efficiency Cas9 guide RNAs for therapeutic targeting of ADAR
Source: PLoS One. 2025 Feb 24;20(2):e0317745. doi: 10.1371/journal.pone.0317745 (PMC11849909; doi:10.1371/journal.pone.0317745)
Supplement: S14 Table — (XLSX) [file pone.0317745.s017.xlsx]

## Sheet: Table 14.
Candidate Guide ID	Protospacer	PAM	Coding Seq Index	Codon Index	Exon	Is in P110 Isoform?	Avg Indel Rate (%)	Avg Frameshift Rate (%)
mm_cg001	AGTACGACTGTGTCTGGTGA	GGG	41	14	Adar-203 Exon 2	FALSE	19.41	15.27
mm_cg002	AAGTACGACTGTGTCTGGTG	AGG	42	14	Adar-203 Exon 2	FALSE	8.18	6.04
mm_cg003	GGTCCAAGTACGACTGTGTC	TGG	47	16	Adar-203 Exon 2	FALSE	2.27	1.97
mm_cg004	TCACCAGACACAGTCGTACT	TGG	55	19	Adar-203 Exon 2	FALSE	12.87	10.79
mm_cg005	ACTTGCTATGCTCATGACTA	GGG	68	23	Adar-203 Exon 2	FALSE	1.92	1.4
mm_cg006	CACTTGCTATGCTCATGACT	AGG	69	23	Adar-203 Exon 2	FALSE	14.7	10.13
mm_cg007	CTAGTCATGAGCATAGCAAG	TGG	81	27	Adar-203 Exon 2	FALSE	3.76	2.99
mm_cg008	TGGAGATACCCGCAGCCACA	GGG	101	34	Adar-203 Exon 2	FALSE	41.3	36.6
mm_cg009	GGAGATACCCGCAGCCACAG	GGG	102	34	Adar-203 Exon 2	FALSE	49.01	34.83
mm_cg010	GGGTAAGACTCCGGCCCCTG	TGG	105	35	Adar-203 Exon 2	FALSE	8.31	5.08
mm_cg011	AAACTCCTAGGGTAAGACTC	CGG	114	38	Adar-203 Exon 2	FALSE	18.67	15.35
mm_cg012	AGGGGCCGGAGTCTTACCCT	AGG	120	40	Adar-203 Exon 2	FALSE	11.29	9.31
mm_cg013	GCTGAAGCTGGAAACTCCTA	GGG	125	42	Adar-203 Exon 2	FALSE	58.48	41.19
mm_cg014	TGCTGAAGCTGGAAACTCCT	AGG	126	42	Adar-203 Exon 2	FALSE	40.93	30.44
mm_cg015	CAGCAGATAGAGTTTCTCAA	AGG	155	52	Adar-203 Exon 2	FALSE	23.66	18.9
mm_cg016	AGCAGATAGAGTTTCTCAAA	GGG	156	52	Adar-203 Exon 2	FALSE	12.35	8.82
mm_cg017	AGATAGAGTTTCTCAAAGGG	CGG	159	53	Adar-203 Exon 2	FALSE	25.24	20.23
mm_cg018	TGGGTTTGTATTCCAATCAA	GGG	183	61	Adar-203 Exon 2	FALSE	32.47	25.87
mm_cg019	GAGGAATGGCGGCAGTGACT	GGG	202	68	Adar-203 Exon 2	FALSE	16.38	11.47
mm_cg020	CAGTGTCCTGGGAGGAATGG	CGG	213	71	Adar-203 Exon 2	FALSE	10.22	7.97
mm_cg021	TCACTGCCGCCATTCCTCCC	AGG	218	73	Adar-203 Exon 2	FALSE	4.46	2.75
mm_cg022	ATCTTGGCCAGTGTCCTGGG	AGG	221	74	Adar-203 Exon 2	FALSE	7.72	5.9
mm_cg023	CGCCATTCCTCCCAGGACAC	TGG	225	75	Adar-203 Exon 2	FALSE	3.19	2.05
mm_cg024	GACACTGGCCAAGATTCCCA	GGG	240	80	Adar-203 Exon 2	FALSE	29.72	24.41
mm_cg025	AGTTGCCTGTCTTGGGCAGG	TGG	252	84	Adar-203 Exon 2	FALSE	0.2	0.16
mm_cg026	AGACAGGCAACTGGAAATCT	GGG	274	92	Adar-203 Exon 2	FALSE	14.95	11.9
mm_cg027	TGGAAATCTGGGAGTTCCCC	AGG	285	95	Adar-203 Exon 2	FALSE	10.79	9.48
mm_cg028	TTCTGAGAGTCACACTCCTG	GGG	290	97	Adar-203 Exon 2	FALSE	16.63	12.68
mm_cg029	TTTCTGAGAGTCACACTCCT	GGG	291	97	Adar-203 Exon 2	FALSE	31.78	22.89
mm_cg030	ATTTCTGAGAGTCACACTCC	TGG	292	98	Adar-203 Exon 2	FALSE	6.41	4.78
mm_cg031	AGTGTGACTCTCAGAAATCA	GGG	308	103	Adar-203 Exon 2	FALSE	8.37	7.06
mm_cg032	GTGTGACTCTCAGAAATCAG	GGG	309	103	Adar-203 Exon 2	FALSE	25.11	20.69
mm_cg033	AGAAATCAGGGGTTCCACAT	AGG	320	107	Adar-203 Exon 2	FALSE	8.63	6.83
mm_cg034	GGTGTACCCCTGCTGTGTGG	GGG	345	115	Adar-203 Exon 2	FALSE	3.97	3.15
mm_cg035	TGGTGTACCCCTGCTGTGTG	GGG	346	116	Adar-203 Exon 2	FALSE	1.81	1.44
mm_cg036	CATGGTGTACCCCTGCTGTG	TGG	348	116	Adar-203 Exon 2	FALSE	2.98	1.9
mm_cg037	ACTTCCTCCCCCACACAGCA	GGG	349	117	Adar-203 Exon 2	FALSE	17.2	13.91
mm_cg038	CTTCCTCCCCCACACAGCAG	GGG	350	117	Adar-203 Exon 2	FALSE	15.42	9.67
mm_cg039	CACACAGCAGGGGTACACCA	TGG	360	120	Adar-203 Exon 2	FALSE	25.73	21.51
mm_cg040	AGCAGGGGTACACCATGGAG	AGG	365	122	Adar-203 Exon 2	FALSE	9.07	7.1
mm_cg041	AGCCCGTCAGCACCTCTCCA	TGG	366	122	Adar-203 Exon 2	FALSE	8.44	7.48
mm_cg042	ACACCATGGAGAGGTGCTGA	CGG	374	125	Adar-203 Exon 2	FALSE	10.99	7.74
mm_cg043	CACCATGGAGAGGTGCTGAC	GGG	375	125	Adar-203 Exon 2	FALSE	33.76	23.07
mm_cg044	TCTGACTGATGCTCAGCTCC	CGG	401	134	Adar-203 Exon 2	FALSE	10.46	8.65
mm_cg045	GCTGAGCATCAGTCAGAGTC	CGG	418	140	Adar-203 Exon 2	FALSE	16.11	12.24
mm_cg046	CGGTTTAGAACCTTCTGCTC	CGG	426	142	Adar-203 Exon 2	FALSE	7.35	4.06
mm_cg047	CAGTCAGAGTCCGGAGCAGA	AGG	427	143	Adar-203 Exon 2	FALSE	10.07	5.58
mm_cg048	GCAGAAGGTTCTAAACCGCC	TGG	442	148	Adar-203 Exon 2	FALSE	20.16	16.85
mm_cg049	CCTCCCCAAGCTCTTCCAGG	CGG	446	149	Adar-203 Exon 2	FALSE	20.28	16.89
mm_cg050	CTAAACCGCCTGGAAGAGCT	TGG	452	151	Adar-203 Exon 2	FALSE	5.05	4.02
mm_cg051	TAAACCGCCTGGAAGAGCTT	GGG	453	151	Adar-203 Exon 2	FALSE	14.14	10.01
mm_cg052	AAACCGCCTGGAAGAGCTTG	GGG	454	152	Adar-203 Exon 2	FALSE	4.94	3.84
mm_cg053	CCGCCTGGAAGAGCTTGGGG	AGG	457	153	Adar-203 Exon 2	FALSE	7.09	5.49
mm_cg054	CGCCTGGAAGAGCTTGGGGA	GGG	458	153	Adar-203 Exon 2	FALSE	12.44	11.16
mm_cg055	GCCTGGAAGAGCTTGGGGAG	GGG	459	153	Adar-203 Exon 2	FALSE	5.77	4.82
mm_cg056	GGCTAGCACATGGGCAGTGG	TGG	475	159	Adar-203 Exon 2	FALSE	7.72	5.53
mm_cg057	GAGCTCTCTGGCTAGCACAT	GGG	484	162	Adar-203 Exon 2	FALSE	27.73	21.19
mm_cg058	TGAGCTCTCTGGCTAGCACA	TGG	485	162	Adar-203 Exon 2	FALSE	7.74	5.5
mm_cg059	GAGAGCTCAGAATCCCCAAA	AGG	510	170	Adar-203 Exon 2	FALSE	23.95	19.98
mm_cg060	AGAGCTCAGAATCCCCAAAA	GGG	511	171	Adar-203 Exon 2	FALSE	29.48	21.18
mm_cg061	CAGCTTTCCCTTCTTTTCCA	GGG	544	182	Adar-203 Exon 2	FALSE	30.74	24.05
mm_cg062	TTGTACTCCCTGGAAAAGAA	GGG	548	183	Adar-203 Exon 2	FALSE	28.57	23.48
mm_cg063	AAGAAGGGAAAGCTGCACAG	AGG	563	188	Adar-203 Exon 2	FALSE	37.11	32.26
mm_cg064	GAAAGCTGCACAGAGGAAGG	GGG	570	190	Adar-203 Exon 2	FALSE	17	14.55
mm_cg065	GAAGGGGGAAACCTCCTTTG	TGG	585	195	Adar-203 Exon 2	FALSE	0.37	0.31
mm_cg066	GGCACAAGGCTCCACAAAGG	AGG	585	195	Adar-203 Exon 2	FALSE	19.2	16.24
mm_cg067	AAGGGCACAAGGCTCCACAA	AGG	588	196	Adar-203 Exon 2	FALSE	12.03	10.21
mm_cg068	AAGCCTGACTCAAGGGCACA	AGG	599	200	Adar-203 Exon 2	FALSE	2.89	2.52
mm_cg069	TGAGTCCAAGCCTGACTCAA	GGG	606	202	Adar-203 Exon 2	FALSE	2.8	2.31
mm_cg070	CTGAGTCCAAGCCTGACTCA	AGG	607	203	Adar-203 Exon 2	FALSE	0.4	0.36
mm_cg071	TCTGGATTCACAACTCCAGG	GGG	630	210	Adar-203 Exon 2	FALSE	9.79	8.29
mm_cg072	ATCTGGATTCACAACTCCAG	GGG	631	211	Adar-203 Exon 2	FALSE	8.94	6.72
mm_cg073	TATCTGGATTCACAACTCCA	GGG	632	211	Adar-203 Exon 2	FALSE	33.56	27.3
mm_cg074	GAATCCAGATAGTTGTATCC	AGG	655	219	Adar-203 Exon 2	FALSE	4.01	3.25
mm_cg075	TGTATCCAGGAATTCCCTAG	AGG	668	223	Adar-203 Exon 2	FALSE	18.3	15.03
mm_cg076	CCAAACCAGGCTCTCCTCTA	GGG	671	224	Adar-203 Exon 2	FALSE	13.63	10.25
mm_cg077	TCCAAACCAGGCTCTCCTCT	AGG	672	224	Adar-203 Exon 2	FALSE	5.38	3.93
mm_cg078	GAATTCCCTAGAGGAGAGCC	TGG	677	226	Adar-203 Exon 2	FALSE	0.12	0.1
mm_cg079	CCGTCCTCACTGTCCAAACC	AGG	684	228	Adar-203 Exon 2	FALSE	12.35	10.26
mm_cg080	AGAGCCTGGTTTGGACAGTG	AGG	691	231	Adar-203 Exon 2	FALSE	13.03	8.69
mm_cg081	CCTGGTTTGGACAGTGAGGA	CGG	695	232	Adar-203 Exon 2	FALSE	15.99	10.28
mm_cg082	GTCCTTCTAAGTCAGAGGCA	GGG	710	237	Adar-203 Exon 2	FALSE	11.57	7.54
mm_cg083	AGAAGGTCCTTCTAAGTCAG	AGG	715	239	Adar-203 Exon 2	FALSE	17.21	11.63
mm_cg084	GCCATGTCAAGAGGCTCAGA	AGG	732	244	Adar-203 Exon 2	FALSE	13.27	8.95
mm_cg085	TTGATTTCAGCCATGTCAAG	AGG	741	247	Adar-203 Exon 2	FALSE	12.82	9.66
mm_cg086	ACCTTCTGAGCCTCTTGACA	TGG	742	248	Adar-203 Exon 2	FALSE	33.54	26.92
mm_cg087	AAACTCCTCTGCCCTGAACC	TGG	808	270	Adar-203 Exon 2	TRUE	44.22	32.32
mm_cg088	AATGTTCTTAGCCAGGTTCA	GGG	808	270	Adar-203 Exon 2	TRUE	25.18	18.37
mm_cg089	TGAGGCCAATGTTCTTAGCC	AGG	815	272	Adar-203 Exon 2	TRUE	0.1	0.09
mm_cg090	CTGAACCTGGCTAAGAACAT	TGG	821	274	Adar-203 Exon 2	TRUE	42.81	28.16
mm_cg091	TAAGAACATTGGCCTCACCA	AGG	832	278	Adar-203 Exon 2	TRUE	50.23	37.15
mm_cg092	TCACATCTCGGGCCTTGGTG	AGG	833	278	Adar-203 Exon 2	TRUE	17.11	13.54
mm_cg093	CAGCACTGAGGTCACATCTC	GGG	844	282	Adar-203 Exon 2	TRUE	18.23	13.54
mm_cg094	TCAGCACTGAGGTCACATCT	CGG	845	282	Adar-203 Exon 2	TRUE	40.09	31.37
mm_cg095	TTCCAAGTCAATCAGCACTG	AGG	856	286	Adar-203 Exon 2	TRUE	54.23	40.6
mm_cg096	GACCTCAGTGCTGATTGACT	TGG	865	289	Adar-203 Exon 2	TRUE	25.74	20.3
mm_cg097	CAGTGCTGATTGACTTGGAA	AGG	870	290	Adar-203 Exon 2	TRUE	21.68	17.34
mm_cg098	CTGATTGACTTGGAAAGGCA	AGG	875	292	Adar-203 Exon 2	TRUE	28.38	21.57
mm_cg099	CAAGGCGATGTCTACAGGCA	AGG	893	298	Adar-203 Exon 2	TRUE	13.79	11.92
mm_cg100	AAGGCGATGTCTACAGGCAA	GGG	894	298	Adar-203 Exon 2	TRUE	20.27	16.23
mm_cg101	AGGCGATGTCTACAGGCAAG	GGG	895	299	Adar-203 Exon 2	TRUE	11.44	9.25
mm_cg102	AAGGGGCAACTCCTCCCATC	TGG	912	304	Adar-203 Exon 2	TRUE	2.87	2.29
mm_cg103	TCCGTCAAGTACCAGATGGG	AGG	912	304	Adar-203 Exon 2	TRUE	4.47	3.56
mm_cg104	TTGTCCGTCAAGTACCAGAT	GGG	915	305	Adar-203 Exon 2	TRUE	23.87	18.95
mm_cg105	CTTGTCCGTCAAGTACCAGA	TGG	916	306	Adar-203 Exon 2	TRUE	18.84	16.55
mm_cg106	TCCTCCCATCTGGTACTTGA	CGG	922	308	Adar-203 Exon 2	TRUE	24.42	21.2
mm_cg107	TGACGGACAAGAAGCGTGAG	AGG	939	313	Adar-203 Exon 2	TRUE	19.71	15.48
mm_cg108	GGCCTCTGGGACAGCTGTCG	GGG	991	331	Adar-203 Exon 2	TRUE	3.31	2.3
mm_cg109	TACCCCGACAGCTGTCCCAG	AGG	1000	334	Adar-203 Exon 2	TRUE	7.73	6.33
mm_cg110	AGGGGCTTCTAGTGGCCTCT	GGG	1004	335	Adar-203 Exon 2	TRUE	0.07	0.05
mm_cg111	AGGGAATGAGGGGCTTCTAG	TGG	1012	338	Adar-203 Exon 2	TRUE	23.69	17.7
mm_cg112	CTGCTTGAGGCACCTGCTGG	GGG	1047	349	Adar-203 Exon 2	TRUE	4.92	3.13
mm_cg113	ACTGCTTGAGGCACCTGCTG	GGG	1048	350	Adar-203 Exon 2	TRUE	16.99	11.12
mm_cg114	GGAGGCTGCCACACTGCTTG	AGG	1060	354	Adar-203 Exon 2	TRUE	6.95	5.27
mm_cg115	AGCAGGTGCCTCAAGCAGTG	TGG	1063	355	Adar-203 Exon 2	TRUE	22.12	14.36
mm_cg116	TGTGGCAGCCTCCAAGAGAG	TGG	1081	361	Adar-203 Exon 2	TRUE	2.85	2.51
mm_cg117	GCCTCCAAGAGAGTGGAGAA	TGG	1088	363	Adar-203 Exon 2	TRUE	8.34	6.79
mm_cg118	CAAGAGAGTGGAGAATGGGC	AGG	1093	365	Adar-203 Exon 2	TRUE	26.17	18.96
mm_cg119	CTACTTTCATGCTTTATCGC	AGG	1107	369	Adar-203 Exon 2	TRUE	2.24	1.62
mm_cg120	CTGCGATAAAGCATGAAAGT	AGG	1119	373	Adar-203 Exon 2	TRUE	22.32	16.37
mm_cg121	AAAGCATGAAAGTAGGCATG	AGG	1126	376	Adar-203 Exon 2	TRUE	5.02	4.14
mm_cg122	AGTAGGCATGAGGCCAGACC	AGG	1136	379	Adar-203 Exon 2	TRUE	4.9	4.11
mm_cg123	GCGTGAGGCCGCAGTCTCAT	TGG	1149	383	Adar-203 Exon 2	TRUE	6.05	4.2
mm_cg124	GACCAGGACCAATGAGACTG	CGG	1152	384	Adar-203 Exon 2	TRUE	1.13	0.98
mm_cg125	GGGCCATTGTGATAAGCGTG	AGG	1164	388	Adar-203 Exon 2	TRUE	3.36	2.69
mm_cg126	CGGCCTCACGCTTATCACAA	TGG	1172	391	Adar-203 Exon 2	TRUE	11.02	9.29
mm_cg127	CCACATACCCTGCTCTAGAG	GGG	1184	395	Adar-203 Exon 2	TRUE	13.73	10.84
mm_cg128	GGCCACATACCCTGCTCTAG	AGG	1186	396	Adar-203 Exon 2	TRUE	2.98	2.24
mm_cg129	ACAATGGCCCCTCTAGAGCA	GGG	1188	396	Adar-203 Exon 2	TRUE	24.1	16.44
mm_cg130	CCCCTCTAGAGCAGGGTATG	TGG	1195	399	Adar-203 Exon 2	TRUE	0.33	0.2
mm_cg131	GGCCCACTGGCCATTTTCAG	AGG	1207	403	Adar-203 Exon 2	TRUE	0.87	0.78
mm_cg132	TGGCCTCTGAAAATGGCCAG	TGG	1215	405	Adar-203 Exon 2	TRUE	0.04	0.04
mm_cg133	GGCCTCTGAAAATGGCCAGT	GGG	1216	406	Adar-203 Exon 2	TRUE	2.1	1.52
mm_cg134	GGATGTCATCTGTGGCCCAC	TGG	1220	407	Adar-203 Exon 2	TRUE	14.58	12.85
mm_cg135	GTTATCTGGGATGTCATCTG	TGG	1228	410	Adar-203 Exon 2	TRUE	10.23	7.73
mm_cg136	GGATACTATTCAAGTTATCT	GGG	1241	414	Adar-203 Exon 2	TRUE	13.11	10.22
mm_cg137	GAAACTCACCTGGTGCTGTG	TGG	1262	421	Adar-203 Exon 2	TRUE	15.07	13.03
mm_cg138	AATAGTATCCACACAGCACC	AGG	1265	422	Adar-203 Exon 2	TRUE	13.02	9.32
mm_cg139	ATGATGGCTCGAAACTCACC	TGG	1272	424	Adar-203 Exon 2	TRUE	3.66	2.71
mm_cg140	AGGTGAGTTTCGAGCCATCA	TGG	1285	429	Adar-203 Exon 2	TRUE	14.3	10.57
mm_cg141	GAAGGAGGGCATCTCCATGA	TGG	1288	430	Adar-203 Exon 2	TRUE	19.81	14.71
mm_cg142	AAGGTAGGGCTGTAGAAGGA	GGG	1302	434	Adar-203 Exon 2	TRUE	27.79	20.98
mm_cg143	CAAGGTAGGGCTGTAGAAGG	AGG	1303	435	Adar-203 Exon 2	TRUE	10.51	8.4
mm_cg144	TGGCAAGGTAGGGCTGTAGA	AGG	1306	436	Adar-203 Exon 2	TRUE	26.72	22
mm_cg145	GTGAACACCGTGGCAAGGTA	GGG	1316	439	Adar-203 Exon 2	TRUE	39.16	32.04
mm_cg146	GGTGAACACCGTGGCAAGGT	AGG	1317	439	Adar-203 Exon 2	TRUE	9.93	7.64
mm_cg147	TCTACAGCCCTACCTTGCCA	CGG	1320	440	Adar-203 Exon 2	TRUE	21.48	16.44
mm_cg148	GTAGGGTGAACACCGTGGCA	AGG	1321	441	Adar-203 Exon 2	TRUE	8.67	6.9
mm_cg149	TTCTTGTAGGGTGAACACCG	TGG	1326	442	Adar-203 Exon 2	TRUE	35.53	25.93
mm_cg150	CACTCAGTTAGCTTCTTGTA	GGG	1338	446	Adar-203 Exon 2	TRUE	25.82	20.16
mm_cg151	CAGCTGAAGAACCCTGTCAG	CGG	1373	458	Adar-203 Exon 2	TRUE	3.78	3.12
mm_cg152	ACTCTAACAACCCGCTGACA	GGG	1373	458	Adar-203 Exon 2	TRUE	12.82	10.13
mm_cg153	AGCTGAAGAACCCTGTCAGC	GGG	1374	458	Adar-203 Exon 2	TRUE	5.52	3.88
mm_cg154	TTCAACCTGATAGAGCAGAG	TGG	1436	479	Adar-203 Exon 2	TRUE	29.48	23.46
